# Supplementary material for: Hotspot mutations and ColE1 plasmids contribute to the fitness of Salmonella Heidelberg in poultry litter
Source: PLoS One. 2018 Aug 31;13(8):e0202286. doi: 10.1371/journal.pone.0202286 (PMC6118388; doi:10.1371/journal.pone.0202286)
Supplement: S3 Table — (XLSX) [file pone.0202286.s012.xlsx]

## Sheet: Metadata
Strain ID	XLT-4 Dilution plate (ml)	Plasmid (s)	MOBtype	No. of Prophages
SH-Ancestral-2813	N/A	IncX1	MOBQ	5 ( 3 intact, 2 defective)
SH-1A-2813-Day0-PLE	-5	IncX1	MOBQ	4 ( 2 Intact, 2 defective)
SH-2A-2813-Day0-PLE	-5	IncX1	MOBQ	4 ( 1 Intact, 3 defective)
SH-3A-2813-Day0-PLE	-5	IncX1	MOBQ	4 ( 1 Intact, 3 defective)
SH-4A-2813-Day1-PLE	-2	IncX1	MOBQ	4 ( 2 Intact, 2 defective)
SH-4B-2813-Day1-PLE	-2	IncX1	MOBQ	6 ( 3 Intact, 3 defective)
SH-5A-2813-Day1-PLE	-2	IncX1	MOBQ	4 ( 1 Intact, 3 defective)
SH-5B-2813-Day1-PLE	-2	IncX1	MOBQ	5 ( 2 Intact, 3 defective)
SH-6A-2813-Day1-PLE	-2	IncX1	MOBQ	4 ( 1 Intact, 3 defective)
SH-6B-2813-Day1-PLE	-2	IncX1	MOBQ	4 ( 2 Intact, 2 defective)
SH-7A-2813-Day7-PLE	-2	IncX1, ColE1, ColE1, ColpVC	MOBQ, MOBP, MOBP	5 ( 2 Intact, 3 defective)
SH-7B-2813-Day7-PLE	-2	IncX1, ColE1, ColE1, ColpVC	MOBQ, MOBP, MOBP	4 ( 1 Intact, 3 defective)
SH-8A0.5-2813-Day7-PLE	0.5	IncX1, ColE1, ColE1, ColpVC	MOBQ, MOBP, MOBP	4 ( 1 Intact, 3 defective)
SH-8A-2813-Day7-PLE	-2	IncX1	MOBQ	5 ( 3 Intact, 2 defective)
SH-8B-2813-Day7-PLE	-2	IncX1, ColE1, ColE1, ColpVC	MOBQ, MOBP, MOBP	5 ( 1 intact, 4 defective)
SH-9A-2813-Day7-PLE	-2	IncX1, ColE1, ColE1, ColpVC	MOBQ, MOBP, MOBP	5 ( 3 Intact, 2 defective)
SH-9B-2813-Day7-PLE	-2	IncX1, ColE1, ColE1, ColpVC	MOBQ, MOBP, MOBP	4 ( 1 Intact, 3 defective)
SH-10A-2813-Day14-PLE	-2	IncX1, ColE1, ColE1, ColpVC	MOBQ, MOBP, MOBP	5 ( 3 intact, 2 defective)
SH-10B-2813-Day14-PLE	-2	IncX1, ColE1, ColE1, ColpVC	MOBQ, MOBP, MOBP	5 ( 3 Intact, 2 defective)
SH-11A-2813-Day14-PLE	-2	IncX1, ColE1, ColE1, ColpVC	MOBQ, MOBP, MOBP	4 ( 1 Intact, 3 defective)
SH-11B-2813-Day14-PLE	-2	IncX1, ColE1, ColE1, ColpVC	MOBQ, MOBP, MOBP	5 ( 3 Intact, 2 defective)
SH-12A-2813-Day14-PLE	-2	IncX1, ColE1, ColE1, ColpVC	MOBQ, MOBP, MOBP	5 ( 3 intact, 2 defective)
SH-12B-2813-Day14-PLE	-2	IncX1, ColE1, ColE1, ColpVC	MOBQ, MOBP, MOBP	4 ( 2 Intact, 2 defective)
SH-13A-2813-Day0-BHI	-4	IncX1	MOBQ	5 ( 3 intact, 2 defective)
SH-13B-2813-Day0-BHI	-4	IncX1	MOBQ	5 ( 2 Intact, 3 defective)
SH-14A-2813-Day0-BHI	-4	IncX1	MOBQ	5 ( 1 intact, 4 defective)
SH-14B-2813-Day0-BHI	-4	IncX1	MOBQ	3 ( 2 Intact, 1 defective)
SH-15A-2813-Day0-BHI	-4	IncX1	MOBQ	5 ( 2 intact, 3 defective)
SH-15B-2813-Day0-BHI	-4	IncX1	MOBQ	5 ( 2 Intact, 3 defective)
SH-16ABPW-2813-Day1-BHI	BPW	IncX1, ColE1, ColE1, ColpVC	MOBQ, MOBP, MOBP	5 ( 2 Intact, 3 defective)
SH-16BBPW-2813-Day1-BHI	BPW	IncX1, ColE1, ColE1, ColpVC	MOBQ, MOBP, MOBP	4 ( 2 Intact, 2 defective)
SH-17ABPW-2813-Day1-BHI	BPW	IncX1, ColE1, ColE1, ColpVC	MOBQ, MOBP, MOBP	5 ( 2 Intact, 3 defective)
SH-17BBPW-2813-Day1-BHI	BPW	IncX1, ColE1, ColE1, ColpVC	MOBQ, MOBP, MOBP	6 ( 2 Intact, 4 defective)
SH-18ABPW-2813-Day1-BHI	BPW	IncX1, ColE1, ColE1, ColpVC	MOBQ, MOBP, MOBP	6 ( 2 Intact, 4 defective)
SH-18BBPW-2813-Day1-BHI	BPW	IncX1, ColE1, ColE1, ColpVC	MOBQ, MOBP, MOBP	5 ( 2 Intact, 3 defective)
SH-19A0.5-2813-Day7-BHI	0.5	IncX1, ColE1, ColE1, ColpVC	MOBQ, MOBP, MOBP	4 ( 2 Intact, 2 defective)
SH-19A-2813-Day7-BHI	-2	IncX1, ColE1, ColE1, ColpVC	MOBQ, MOBP, MOBP	5 ( 1 Intact, 4 defective)
SH-19B-2813-Day7-BHI	-2	IncX1, ColE1, ColE1, ColpVC	MOBQ, MOBP, MOBP	6 ( 2 Intact, 4 defective)
SH-20A-2813-Day7-BHI	-2	IncX1, ColE1, ColE1, ColpVC	MOBQ, MOBP, MOBP	5 ( 1 Intact, 4 defective)
SH-20B-2813-Day7-BHI	-2	IncX1, ColE1, ColE1, ColpVC	MOBQ, MOBP, MOBP	4 ( 1 Intact, 3 defective)
SH-21A-2813-Day7-BHI	-2	IncX1, ColE1, ColE1, ColpVC	MOBQ, MOBP, MOBP	4 ( 1 Intact, 3 defective)
SH-21B-2813-Day7-BHI	-2	IncX1, ColE1, ColE1, ColpVC	MOBQ, MOBP, MOBP	4 ( 1 Intact, 3 defective)
SH-22A0.5-2813-Day14-BHI	0.5	IncX1, ColE1, ColE1, ColpVC	MOBQ, MOBP, MOBP	4 ( 2 Intact, 2 defective)
SH-22A-2813-Day14-BHI	-2	IncX1, ColE1, ColE1, ColpVC	MOBQ, MOBP, MOBP	5 ( 1 Intact, 4 defective)
SH-22B-2813-Day14-BHI	-2	IncX1, ColE1, ColE1, ColpVC	MOBQ, MOBP, MOBP	4 ( 1 Intact, 3 defective)
SH-23A-2813-Day14-BHI	-2	IncX1, ColE1, ColE1, ColpVC	MOBQ, MOBP, MOBP	5 ( 3 intact, 2 defective)
SH-23B-2813-Day14-BHI	-2	IncX1, ColE1, ColE1, ColpVC	MOBQ, MOBP, MOBP	5 ( 3 Intact, 2 defective)
SH-24A-2813-Day14-BHI	-2	IncX1, ColE1, ColE1, ColpVC	MOBQ, MOBP, MOBP	4 ( 2 Intact, 2 defective)
SH-24B-2813-Day14-BHI	-2	IncX1, ColE1, ColE1, ColpVC	MOBQ, MOBP, MOBP	5 ( 2 Intact, 3 defective)
SH-Ancestral-116	N/A	IncX1, ColE1, ColE1, ColpVC	MOBQ, MOBP, MOBP	5 ( 3 intact, 2 defective)
SH-25A-116-Day0-PLE	-5	IncX1, ColE1, ColE1, ColpVC	MOBQ, MOBP, MOBP	5 ( 2 intact, 3 defective)
SH-25B-116-Day0-PLE	-5	IncX1, ColE1, ColE1, ColpVC	MOBQ, MOBP, MOBP	5 ( 1 intact, 4 defective)
SH-26A-116-Day0-PLE	-5	IncX1, ColE1, ColE1, ColpVC	MOBQ, MOBP, MOBP	4 ( 2 Intact, 2 defective)
SH-26B-116-Day0-PLE	-5	IncX1, ColE1, ColE1, ColpVC	MOBQ, MOBP, MOBP	4 ( 2 Intact, 2 defective)
SH-27A-116-Day0-PLE	-5	IncX1, ColE1, ColE1, ColpVC	MOBQ, MOBP, MOBP	6 ( 1 intact, 5 defective)
SH-27B-116-Day0-PLE	-5	IncX1, ColE1, ColE1, ColpVC	MOBQ, MOBP, MOBP	4 ( 2 Intact, 2 defective)
SH-28B-116-Day1-PLE	-2	IncX1, ColE1, ColE1, ColpVC	MOBQ, MOBP, MOBP	5 ( 2 intact, 3 defective)
SH-29B-116-Day1-PLE	-2	IncX1, ColE1, ColE1, ColpVC	MOBQ, MOBP, MOBP	4 ( 2 Intact, 2 defective)
SH-30B-116-Day1-PLE	-2	IncX1, ColE1, ColE1, ColpVC	MOBQ, MOBP, MOBP	4 ( 2 Intact, 2 defective)
SH-31A0.5-116-Day7-PLE	0.5	IncX1, ColE1, ColE1, ColpVC	MOBQ, MOBP, MOBP	5 ( 2 Intact, 3 defective)
SH-31A-116-Day7-PLE	-2	IncX1, ColE1, ColE1, ColpVC	MOBQ, MOBP, MOBP	3 (1 Intact, 2 defective)
SH-31B-116-Day7-PLE	-2	IncX1, ColE1, ColE1, ColpVC	MOBQ, MOBP, MOBP	5 ( 1 intact, 4 defective)
SH-32A-116-Day7-PLE	-2	IncX1, ColE1, ColE1, ColpVC	MOBQ, MOBP, MOBP	6 (6 defective)
SH-32B-116-Day7-PLE	-2	IncX1, ColE1, ColE1, ColpVC	MOBQ, MOBP, MOBP	6 (2 Intact, 4 Incomplete)
SH-33A0.5-116-Day7-PLE	0.5	IncX1, ColE1, ColE1, ColpVC	MOBQ, MOBP, MOBP	5 ( 2 Intact, 3 defective)
SH-33A-116-Day7-PLE	-2	IncX1, ColE1, ColE1, ColpVC	MOBQ, MOBP, MOBP	4 ( 1 Intact, 3 defective)
SH-33B-116-Day7-PLE	-2	IncX1, ColE1, ColE1, ColpVC	MOBQ, MOBP, MOBP	4 ( 1 Intact, 3 defective)
SH-36A0.5-116-Day14-PLE	0.5	IncX1, ColE1, ColE1, ColpVC	MOBQ, MOBP, MOBP	4 ( 2 Intact, 2 defective)
SH-36B0.5-116-Day14-PLE	0.5	IncX1, ColE1, ColE1, ColpVC	MOBQ, MOBP, MOBP	5 ( 3 Intact, 2 defective)
SH-37A-116-Day0-BHI	-5	IncX1, ColE1, ColE1, ColpVC	MOBQ, MOBP, MOBP	6 ( 1 Intact, 5 defective)
SH-37B-116-Day0-BHI	-5	IncX1, ColE1, ColE1, ColpVC	MOBQ, MOBP, MOBP	4 ( 2 Intact, 2 defective)
SH-38A-116-Day0-BHI	-5	IncX1, ColE1, ColE1, ColpVC	MOBQ, MOBP, MOBP	7 ( 1 Intact, 6 defective)
SH-38B-116-Day0-BHI	-5	IncX1, ColE1, ColE1, ColpVC	MOBQ, MOBP, MOBP	6 ( 2 Intact, 4 defective)
SH-39A-116-Day0-BHI	-5	IncX1, ColE1, ColE1, ColpVC	MOBQ, MOBP, MOBP	6 ( 1 Intact, 5 defective)
SH-39B-116-Day0-BHI	-5	IncX1, ColE1, ColE1, ColpVC	MOBQ, MOBP, MOBP	5 ( 1 Intact, 4 defective)
SH-40BBPW-116-Day1-BHI	BPW	IncX1, ColE1, ColE1, ColpVC	MOBQ, MOBP, MOBP	4 ( 1 Intact, 3 defective)
SH-41BBPW-116-Day1-BHI	BPW	IncX1, ColE1, ColE1, ColpVC	MOBQ, MOBP, MOBP	2 ( 1 Intact, 1 defective)
SH-42BBPW-116-Day1-BHI	BPW	IncX1, ColE1, ColE1, ColpVC	MOBQ, MOBP, MOBP	4 ( 1 Intact, 3 defective)
SH-43A-116-Day7-BHI	-2	IncX1, ColE1, ColE1, ColpVC	MOBQ, MOBP, MOBP	4 ( 1 Intact, 3 defective)
SH-43B-116-Day7-BHI	-2	IncX1, ColE1, ColE1, ColpVC	MOBQ, MOBP, MOBP	4 ( 1 Intact, 3 defective)
SH-44A-116-Day7-BHI	-2	IncX1, ColE1, ColE1, ColpVC	MOBQ, MOBP, MOBP	4 ( 2 Intact, 2 defective)
SH-44B-116-Day7-BHI	-2	IncX1, ColE1, ColE1, ColpVC	MOBQ, MOBP, MOBP	4 ( 1 Intact, 3 defective)
SH-45A-116-Day7-BHI	-2	IncX1, ColE1, ColE1, ColpVC	MOBQ, MOBP, MOBP	4 ( 1 Intact, 3 defective)
SH-45B-116-Day7-BHI	-2	IncX1, ColE1, ColE1, ColpVC	MOBQ, MOBP, MOBP	4 ( 1 Intact, 3 defective)
SH-46ABPW-116-Day14-BHI	BPW	IncX1, ColE1, ColE1, ColpVC	MOBQ, MOBP, MOBP	5 ( 2 Intact, 3 defective)
SH-47ABPW-116-Day14-BHI	BPW	IncX1, ColE1, ColE1, ColpVC	MOBQ, MOBP, MOBP	4 ( 1 Intact, 3 defective)
SH-46BBPW-116-Day14-BHI	BPW	IncX1, ColE1, ColE1, ColpVC	MOBQ, MOBP, MOBP	5 ( 3 Intact, 2 defective)
SH-47BBPW-116-Day14-BHI	BPW	IncX1, ColE1, ColE1, ColpVC	MOBQ, MOBP, MOBP	4 ( 2 Intact, 2 defective)
