# Supplementary material for: Hotspot mutations and ColE1 plasmids contribute to the fitness of Salmonella Heidelberg in poultry litter
Source: PLoS One. 2018 Aug 31;13(8):e0202286. doi: 10.1371/journal.pone.0202286 (PMC6118388; doi:10.1371/journal.pone.0202286)
Supplement: S4 Table — (XLSX) [file pone.0202286.s013.xlsx]

## Sheet: SNPs InDels
Loci position	Ref	Alt	Location	Gene product
33581	G	A	Intergenic	Upstream aryl sulfatase; Upstream putative transcriptional regulator
57605	T	A	intragenic	Histidine Kinase
58877	C	T	intragenic	oxaloacetate decarboxylase subunit beta
69320	T	TG	intragenic	carbamoyl phosphate synthase small subunit
70249	C	T	intragenic	carbamoyl phosphate synthase small subunit
144917	T	G	intragenic	undecaprenyldiphospho-muramoylpentapeptide beta-N-acetylglucosaminyltransferase
241459	T	C	intragenic	fimbrial protein
293728	G	A	intragenic	D-methionine ABC transporter, ATP-binding protein
295492	A	T	Intergenic	Upstream rRNA-16S ribosomal RNA, downstream D-glycero-beta-D-manno-heptose-1,7-bisphosphate 7-phosphatase
295539	G	A	Intergenic	Upstream rRNA-16S ribosomal RNA, downstream D-glycero-beta-D-manno-heptose-1,7-bisphosphate 7-phosphatase
295548	CT	C	Intergenic	Upstream rRNA-16S ribosomal RNA, downstream D-glycero-beta-D-manno-heptose-1,7-bisphosphate 7-phosphatase
295551	T	A	Intergenic	Upstream rRNA-16S ribosomal RNA, downstream D-glycero-beta-D-manno-heptose-1,7-bisphosphate 7-phosphatase
295555	T	C	Intergenic	Upstream rRNA-16S ribosomal RNA, downstream D-glycero-beta-D-manno-heptose-1,7-bisphosphate 7-phosphatase
295561	C	T	Intergenic	Upstream rRNA-16S ribosomal RNA, downstream D-glycero-beta-D-manno-heptose-1,7-bisphosphate 7-phosphatase
295564	AC	A	Intergenic	Upstream rRNA-16S ribosomal RNA, downstream D-glycero-beta-D-manno-heptose-1,7-bisphosphate 7-phosphatase
300920	T	C	Intergenic	Upstream rRNA-5S ribosomal RNA ,downstream rRNA-23S ribosomal RNA
363420	G	A	Intergenic	class II glutamine amidotransferase
378270	C	T	Intergenic	hypothetical protein (DUF550 superfamily)
411666	G	T	Intergenic	Intergenic
420391	A	G	intragenic	3-isopropylmalate dehydratase small subunit
467662	T	C	intragenic	propionate--CoA ligase
508142	C	T	Intergenic	downstream preprotein translocase subunit YajC, Upstream protein-export membrane protein (SecD)
543740	T	G	intragenic	cytochrome o ubiquinol oxidase subunit II
578961	C	T	intragenic	efflux transporter periplasmic adaptor subunit (AcrA) (Pseudo)
595994	G	GGCGATGGC	intragenic	inosine/guanosine kinase
607438	C	T	intragenic	paraslipin
629229	G	A	intragenic	allantoin permease
640218	C	G	intragenic	carboxylase
640958	C	A	intragenic	carboxylase
657808	A	T	intragenic	fimbriae Y protein
658357	T	C	intragenic	diguanylate cyclase
691203	A	G	intragenic	invasin
774273	C	T	intragenic	amino acid ABC transporter permease
775920	T	G	Intergenic	downstream apolipoprotein N-acyltransferase, Upstream glutamate/aspartate ABC transporter substrate-binding protein
823726	C	T	Intergenic	Upstream Nif3-like dinuclear metal center protein , Upstream peptide permease
830510	C	T	intragenic	UDP-galactopyranose mutase
830662	T	A	intragenic	UDP-galactopyranose mutase
832621	C	CA	intragenic	galactosyl transferase (Pseudo)
832993	TG	T	intragenic	galactosyl transferase (Pseudo)
848800	A	G	intragenic	2-oxoglutarate dehydrogenase E1 component
858259	G	A	intragenic	cyd operon protein YbgT
867599	G	A	intragenic	nicotinamide riboside transporter PnuC
870551	T	C	Intergenic	downstream fumarate hydratase, downstream 3-deoxy-7-phosphoheptulonate synthase
880108	G	A	Intergenic	iron ABC transporter permease
915425	A	G	intragenic	hypothetical protein
926872	C	T	intragenic	hypothetical protein
949689	A	G	intragenic	L,D-transpeptidase
1027833	A	G	intragenic	hypothetical protein
1027846	T	C	intragenic	hypothetical protein
1035518	A	C	intragenic	cysteine/glutathione ABC transporter permease/ATP-binding protein CydD
1037796	C	T	intragenic	leucine-responsive transcriptional regulator (Lrp)
1089978	G	A	intragenic	aromatic amino acid aminotransferase
1091342	T	C	intragenic	phosphoporin PhoE
1103788	T	G	Intergenic	Upstream hypothetical protein, downstream cell division protein FtsZ
1106428	T	C	intragenic	Replication protein O
1118984	T	G	intragenic	primosomal replication protein PriB/PriC domain protein
1121072	CG	C	intragenic	peptidase S14
1210309	C	A	intragenic	trifunctional transcriptional regulator/proline dehydrogenase/L-glutamate gamma-semialdehyde dehydrogenase
1235078	C	T	intragenic	glucan biosynthesis protein C
1288160	C	A	intragenic	ferric-rhodotorulic acid/ferric-coprogen receptor FhuE
1325770	C	T	Intergenic	downstream transposase, Upstream hypothetical protein
1367477	C	T	intragenic	aldo/keto reductase
1420609	T	G	intragenic	vitamin B12 ABC transporter permease BtuC
1423283	C	T	intragenic	cyclic di-GMP regulator CdgR
1462807	T	C	intragenic	amino acid permease
1494796	C	A	intragenic	EscV/YscV/HrcV family type III secretion system export apparatus protein
1628331	CTCATTGCGTCTGCCAGGGCTGGTTGCTGGTTGTATGACTGATTCACGCTGGGGGCTGCTTTCCGCCCTCCGTCATTATTG	C	intragenic	DUF1493
1648093	C	T	Intergenic	downstream 30S ribosomal subunit S22, Upstream NAD-dependent malic enzyme
1649579	T	C	intragenic	NAD-dependent malic enzyme
1688345	G	A	intragenic	virulence effector SrfC
1689446	G	A	intragenic	1-pyrroline dehydrogenase
1698135	A	G	intragenic	XRE family transcriptional regulator
1703549	C	A	intragenic	ribosomal protein L7/L12-serine acetyltransferase
1724984	CA	C	intragenic	cyanate transporter
1826982	C	T	intragenic	tryptophan synthase subunit alpha
1856959	A	C	intragenic	hypothetical protein
1895638	T	C	Intergenic	downstream YbgT family membrane protein, Upstream glutamate dehydrogenase
1933957	G	T	intragenic	Intergenic
2002780	A	C	intragenic	copper homeostasis protein (CutC)
2018078	G	T	intragenic	Intergenic
2029620	G	A	intragenic	hypothetical protein
2038300	A	G	intragenic	excinuclease ABC subunit C
2049907	A	C	intragenic	flagellin
2058803	A	C	intragenic	flagellar M-ring protein FliF
2068346	T	C	intragenic	helix-turn-helix transcriptional regulator
2069216	G	T	Intergenic	Upstream hypothetical protein, Upstream hypothetical protein
2076463	G	A	intragenic	DNA (cytosine-5-)-methyltransferase
2095116	CA	C	intragenic	tRNA-Asn
2115173	G	A	Intergenic	Upstream cobyrinic acid a,c-diamide synthase, downstream hypothetical protein
2115448	G	T	intragenic	hypothetical protein
2140680	G	GT	intragenic	thiosulfate reductase PhsA
2162934	A	C	intragenic	UDP-phosphate galactose phosphotransferase
2163440	C	A	intragenic	phosphomannomutase
2178682	G	T	intragenic	dTDP-glucose 4,6-dehydratase
2283878	G	T	intragenic	dihydropyrimidine dehydrogenase subunit B
2284072	G	A	intragenic	dihydropyrimidine dehydrogenase subunit B
2307329	G	A	intragenic	bifunctional PTS fructose transporter subunit IIA/HPr protein
2333347	A	AATTTTAT	intragenic	acetylase
2349475	A	C	intragenic	thiol:disulfide interchange protein
2372340	T	G	intragenic	two-component system sensor histidine kinase/response regulator
2380099	G	A	Intergenic	Upstream permease, Upstream hypothetical protein
2437902	T	G	intragenic	hypothetical protein
2482056	T	C	intragenic	flagella biosynthesis regulator
2483912	G	A	intragenic	hypothetical protein
2503823	A	G	intraRNA	tRNA-Arg
2517571	G	T	Intergenic	Upstream outer membrane protease, downstream transcriptional regulator
2584151	C	T	intragenic	aldehyde dehydrogenase EutE
2588029	C	T	intragenic	ethanolamine utilization protein EutQ
2625329	G	A	intragenic	RNA degradosome polyphosphate kinase
2757879	A	G	intraRNA	rRNA-5S ribosomal RNA
2802706	G	T	intragenic	ATP-binding protein
2816496	A	C	Intergenic	Upstream transcriptional regulator, Upstream DNA-binding protein
2880324	A	G	intragenic	ribonucleotide-diphosphate reductase subunit alpha
2927486	T	C	Intergenic	Upstream transcriptional regulator, Upstream hydrogenase maturation nickel metallochaperone (HypA)
2928609	G	A	intragenic	hydrogenase accessory protein HypB
2978093	G	T	intragenic	DNA mismatch repair protein MutS
2982163	A	C	intragenic	hypothetical protein
3057507	CGCGCCGATCATCGCCTGGATG	C	intragenic	HAAAP family serine/threonine permease
3114352	C	G	intragenic	5-dehydro-4-deoxy-D-glucuronate isomerase
3114998	G	A	intragenic	5-dehydro-4-deoxy-D-glucuronate isomerase
3120394	AACCACGACCACG	A	intragenic	nickel/cobalt efflux protein RcnA
3134272	G	A	Intergenic	Upstream PTS galactitol transporter subunit IIA, downstream DeoR family transcriptional regulator
3150223	T	C	intragenic	flavodoxin FldB
3212823	G	A	intragenic	tRNA (guanosine(46)-N7)-methyltransferase (TrmB)
3253054	T	C	intragenic	hydrogenase expression/formation protein
3257080	T	C	intragenic	hydrogenase 2 small subunit
3324819	T	A	intragenic	transcriptional regulator
3336383	GT	G	intergenic	downstream oxidoreductase, Upstream hypothetical protein
3350666	GGGTAGTTTT	G	intragenic	formate acetyltransferase
3357215	A	G	intragenic	transcriptional regulator (TdcA)
3357216	A	G	intragenic	transcriptional regulator (TdcA)
3357560	T	G	Intergenic	Upstream transcriptional regulator TdcA, downstream RNase P RNA component class A
3394123	G	A	intragenic	transcription termination/antitermination protein (NusA)
3442403	C	T	intragenic	N-acetylmannosamine kinase
3481002	G	C	intragenic	hypothetical protein
3503197	C	CTTT	Intergenic	Upstream rRNA-5S ribosomal RNA, downstream rRNA-23S ribosomal RNA
3503198	TGTTATCAGACCG	T	Intergenic	Upstream rRNA-5S ribosomal RNA, downstream rRNA-23S ribosomal RNA
3503199	G	T	interRNA	Upstream rRNA-5S ribosomal RNA, downstream rRNA-23S ribosomal RNA
3503200	T	TGCTCTG	Intergenic	Upstream rRNA-5S ribosomal RNA, downstream rRNA-23S ribosomal RNA
3503201	T	G	Intergenic	Upstream rRNA-5S ribosomal RNA, downstream rRNA-23S ribosomal RNA
3503201	T	TGTGCTCTGTACGCA	Intergenic	Upstream rRNA-5S ribosomal RNA, downstream rRNA-23S ribosomal RNA
3503201	T	TGTGCTCTGTACGCAATTCTTTATCGC	Intergenic	Upstream rRNA-5S ribosomal RNA, downstream rRNA-23S ribosomal RNA
3503202	A	ACGCAAT	Intergenic	Upstream rRNA-5S ribosomal RNA, downstream rRNA-23S ribosomal RNA
3503202	A	C	Intergenic	Upstream rRNA-5S ribosomal RNA, downstream rRNA-23S ribosomal RNA
3503202	A	G	Intergenic	Upstream rRNA-5S ribosomal RNA, downstream rRNA-23S ribosomal RNA
3503203	T	TCG	Intergenic	Upstream rRNA-5S ribosomal RNA, downstream rRNA-23S ribosomal RNA
3503203	T	TG	Intergenic	Upstream rRNA-5S ribosomal RNA, downstream rRNA-23S ribosomal RNA
3503203	T	TGCTCTGTA	Intergenic	Upstream rRNA-5S ribosomal RNA, downstream rRNA-23S ribosomal RNA
3503203	T	TGCTCTGTACG	Intergenic	Upstream rRNA-5S ribosomal RNA, downstream rRNA-23S ribosomal RNA
3503213	TTTAC	T	Intergenic	Upstream rRNA-5S ribosomal RNA, downstream rRNA-23S ribosomal RNA
3503219	T	TGC	Intergenic	Upstream rRNA-5S ribosomal RNA, downstream rRNA-23S ribosomal RNA
3523467	A	G	Intragenic	50S ribosomal protein L15
3532866	A	G	Intergenic	Upstream 30S ribosomal protein S10, Upstream leader peptidase hopD
3561891	C	A	intragenic	nitrite reductase large subunit
3594367	C	A	intragenic	two-component system sensor histidine kinase EnvZ
3594367	C	A	intragenic	two-component system sensor histidine kinase EnvZ
3612196	CA	C	Intergenic	Upstream maltodextrin phosphorylase, Upstream transcriptional regulator MalT
3629811	C	A	intragenic	2-ketogluconate transporter
3697594	ACCG	A	intragenic	dipeptide/tripeptide permease
3718439	C	A	intragenic	transporter
3724637	A	C	intragenic	hypothetical protein
3769968	G	A	intragenic	hypothetical protein
3776014	A	T	intragenic	glycine--tRNA ligase subunit beta
3791102	C	A	intragenic	3-dehydro-L-gulonate 2-dehydrogenase
3791422	G	A	intragenic	3-dehydro-L-gulonate 2-dehydrogenase
3864877	G	A	intragenic	MBL fold protein
3919894	C	T	intragenic	hypothetical protein
3937619	A	G	intragenic	colanic acid biosynthesis glycosyltransferase WcaA
3947635	T	TATCC	intragenic	cytochrome c biogenesis protein CcmH
4034110	C	T	Intragenic	rRNA-23S ribosomal RNA
4035545	A	AG	Intergenic	downstream rRNA-23S ribosomal RNA, Upstream rRNA-5S ribosomal RNA
4035546	T	TTGAG	intergenic	downstream rRNA-23S ribosomal RNA, Upstream rRNA-5S ribosomal RNA
4035547	T	TG	Intergenic	downstream rRNA-23S ribosomal RNA, Upstream rRNA-5S ribosomal RNA
4035547	T	TGAGTACGCAATAATTTGCGCAGCAGCAAGGCGGCAAGCGAAGGAAAGGAAGGAGCATACAGAAGTATGGG	Intergenic	downstream rRNA-23S ribosomal RNA, Upstream rRNA-5S ribosomal RNA
4035548	A	AGTACGCAATAATTTGCGCAGCAGCAAGGCGGCAAGCGAAGGAAAGGAAGGAG	Intergenic	downstream rRNA-23S ribosomal RNA, Upstream rRNA-5S ribosomal RNA
4035549	C	CGCA	intergenic	downstream rRNA-23S ribosomal RNA, Upstream rRNA-5S ribosomal RNA
4035551	T	TAATTTGCGCAGCAGCAAGGCGGCAAGCGAAGGAAAGGAAGGAGCATA	intergenic	downstream rRNA-23S ribosomal RNA, Upstream rRNA-5S ribosomal RNA
4035556	AC	A	intergenic	downstream rRNA-23S ribosomal RNA, Upstream rRNA-5S ribosomal RNA
4035560	A	ATGTG	intergenic	downstream rRNA-23S ribosomal RNA, Upstream rRNA-5S ribosomal RNA
4035560	A	ATGTGACTGACTTTACGAGCTGAGGG	Intergenic	downstream rRNA-23S ribosomal RNA, Upstream rRNA-5S ribosomal RNA
4035561	A	ACTG	intergenic	downstream rRNA-23S ribosomal RNA, Upstream rRNA-5S ribosomal RNA
4035562	A	AC	Intergenic	downstream rRNA-23S ribosomal RNA, Upstream rRNA-5S ribosomal RNA
4035562	A	ACTTTACGAGCGCAGGC	intergenic	downstream rRNA-23S ribosomal RNA, Upstream rRNA-5S ribosomal RNA
4035566	G	GCC	intergenic	downstream rRNA-23S ribosomal RNA, Upstream rRNA-5S ribosomal RNA
4035567	GT	G	intergenic	downstream rRNA-23S ribosomal RNA, Upstream rRNA-5S ribosomal RNA
4035570	T	TGC	Intergenic	downstream rRNA-23S ribosomal RNA, Upstream rRNA-5S ribosomal RNA
4035573	T	TGCGATAAAGAATTGCGTACAGAGCAC	intergenic	downstream rRNA-23S ribosomal RNA, Upstream rRNA-5S ribosomal RNA
4035575	A	AAGAATTG	Intergenic	downstream rRNA-23S ribosomal RNA, Upstream rRNA-5S ribosomal RNA
4035576	C	A	intergenic	downstream rRNA-23S ribosomal RNA, Upstream rRNA-5S ribosomal RNA
4035576	C	CGTACAGAGCACAAA	Intergenic	downstream rRNA-23S ribosomal RNA, Upstream rRNA-5S ribosomal RNA
4125232	A	C	intragenic	rRNA-16S ribosomal RNA
4129873	A	G	intragenic	rRNA-23S ribosomal RNA
4249816	T	G	intragenic	AraC family transcriptional regulator
4265903	G	T	intragenic	TonB-dependent vitamin B12 receptor
4271745	A	G	intragenic	rRNA-23S ribosomal RNA
4271746	C	CT	intragenic	rRNA-23S ribosomal RNA
4271748	G	A	intragenic	rRNA-23S ribosomal RNA
4271751	T	C	intragenic	rRNA-23S ribosomal RNA
4289060	C	T	intragenic	DNA-directed RNA polymerase subunit beta'
4297710	G	T	intragenic	phosphomethylpyrimidine synthase ThiC
4303417	A	G	intragenic	hypothetical protein
4366478	C	T	intragenic	maltose ABC transporter substrate-binding protein MalE
4414083	T	G	intragenic	Ig-like domain repeat protein
4453879	C	T	intragenic	arginine:agmatine antiporter
4476037	T	TCC	Intergenic	downstream hypothetical protein, Upstream GTPase
4482602	G	T	Intergenic	downstream tRNA-Phe, Upstream acid phosphatase
4490423	C	A	intragenic	L-methionine/branched-chain amino acid transporter
4512576	C	T	intragenic	arginine ABC transporter substrate-binding protein
4607527	A	T	intragenic	transposase IS200
4620067	C	T	intragenic	transcriptional regulator
4626998	T	C	intragenic	HNH endonuclease
4652337	G	A	intergenic	downstream hypothetical protein, Upstream hypothetical protein
