# Supplementary material for: Hotspot mutations and ColE1 plasmids contribute to the fitness of Salmonella Heidelberg in poultry litter
Source: PLoS One. 2018 Aug 31;13(8):e0202286. doi: 10.1371/journal.pone.0202286 (PMC6118388; doi:10.1371/journal.pone.0202286)
Supplement: S5 Table — (XLSX) [file pone.0202286.s014.xlsx]

## Sheet: Topology of plasmids
Isolate ID	Plasmid type	Plasmid Size (Base pairs)	Inferred topology
SH-Ancestral-2813	IncX1	37845	complete circular
SH-1A-2813-Day0-PLE	IncX1	37845	complete circular
SH-2A-2813-Day0-PLE	IncX1	37845	complete circular
SH-3A-2813-Day0-PLE	IncX1	37845	complete circular
SH-4A-2813-Day1-PLE	IncX1	37845	complete circular
SH-4B-2813-Day1-PLE	IncX1	37845	complete circular
SH-5A-2813-Day1-PLE	IncX1	37845	complete circular
SH-5B-2813-Day1-PLE	IncX1	37845	complete circular
SH-6A-2813-Day1-PLE	IncX1	37845	complete circular
SH-6B-2813-Day1-PLE	IncX1	37845	complete circular
SH-7A-2813-Day7-PLE	IncX1	37824	complete circular
SH-7A-2813-Day7-PLE	ColpVC	2223	complete circular
SH-7A-2813-Day7-PLE	ColE1	6189	complete circular
SH-7A-2813-Day7-PLE	ColE1	4784	complete circular
SH-7B-2813-Day7-PLE	IncX1	37824	complete circular
SH-7B-2813-Day7-PLE	ColpVC	2223	complete circular
SH-7B-2813-Day7-PLE	ColE1	6189	complete circular
SH-7B-2813-Day7-PLE	ColE1	4784	complete circular
SH-8A0.5-2813-Day7-PLE	IncX1	37824	complete circular
SH-8A0.5-2813-Day7-PLE	ColpVC	2223	complete circular
SH-8A0.5-2813-Day7-PLE	ColE1	6189	unknown
SH-8A0.5-2813-Day7-PLE	ColE1	4784	complete circular
SH-8A-2813-Day7-PLE	IncX1	37824	complete circular
SH-8A-2813-Day7-PLE	ColpVC	2223	complete circular
SH-8A-2813-Day7-PLE	ColE1	6189	complete circular
SH-8A-2813-Day7-PLE	ColE1	4784	complete circular
SH-8B-2813-Day7-PLE	IncX1	37824	complete circular
SH-8B-2813-Day7-PLE	ColpVC	2223	complete circular
SH-8B-2813-Day7-PLE	ColE1	6189	complete circular
SH-8B-2813-Day7-PLE	ColE1	4784	complete circular
SH-9A-2813-Day7-PLE	IncX1	37824	complete circular
SH-9A-2813-Day7-PLE	ColpVC	2223	complete circular
SH-9A-2813-Day7-PLE	ColE1	6189	complete circular
SH-9A-2813-Day7-PLE	ColE1	4784	complete circular
SH-9B-2813-Day7-PLE	IncX1	37824	complete circular
SH-9B-2813-Day7-PLE	ColpVC	2223	complete circular
SH-9B-2813-Day7-PLE	ColE1	6189	complete circular
SH-9B-2813-Day7-PLE	ColE1	4784	complete circular
SH-10A-2813-Day14-PLE	IncX1	37824	complete circular
SH-10A-2813-Day14-PLE	ColpVC	2223	complete circular
SH-10A-2813-Day14-PLE	ColE1	6189	complete circular
SH-10A-2813-Day14-PLE	ColE1	4784	complete circular
SH-10B-2813-Day14-PLE	IncX1	37824	complete circular
SH-10B-2813-Day14-PLE	ColpVC	2223	complete circular
SH-10B-2813-Day14-PLE	ColE1	6189	complete circular
SH-10B-2813-Day14-PLE	ColE1	4784	complete circular
SH-11A-2813-Day14-PLE	IncX1	37824	complete circular
SH-11A-2813-Day14-PLE	ColpVC	2223	complete circular
SH-11A-2813-Day14-PLE	ColE1	6189	non-complete
SH-11A-2813-Day14-PLE	ColE1	4784	complete circular
SH-11B-2813-Day14-PLE	IncX1	37824	complete circular
SH-11B-2813-Day14-PLE	ColpVC	2223	complete circular
SH-11B-2813-Day14-PLE	ColE1	6189	complete circular
SH-11B-2813-Day14-PLE	ColE1	4784	complete circular
SH-12A-2813-Day14-PLE	IncX1	37824	complete circular
SH-12A-2813-Day14-PLE	ColpVC	2223	complete circular
SH-12A-2813-Day14-PLE	ColE1	6189	complete circular
SH-12A-2813-Day14-PLE	ColE1	4784	complete circular
SH-12B-2813-Day14-PLE	IncX1	37824	complete circular
SH-12B-2813-Day14-PLE	ColpVC	2223	complete circular
SH-12B-2813-Day14-PLE	ColE1	6189	complete circular
SH-12B-2813-Day14-PLE	ColE1	4784	complete circular
SH-13A-2813-Day0-BHI	IncX1	37845	complete circular
SH-13B-2813-Day0-BHI	IncX1	37724	complete non-circular
SH-14A-2813-Day0-BHI	IncX1	37845	complete circular
SH-14B-2813-Day0-BHI	IncX1	37845	complete circular
SH-15A-2813-Day0-BHI	IncX1	37845	complete circular
SH-15B-2813-Day0-BHI	IncX1	37845	complete circular
SH-16ABPW-2813-Day1-BHI	IncX1	37824	complete circular
SH-16ABPW-2813-Day1-BHI	ColpVC	2223	complete circular
SH-16ABPW-2813-Day1-BHI	ColE1	6189	complete circular
SH-16ABPW-2813-Day1-BHI	ColE1	4784	complete circular
SH-16BBPW-2813-Day1-BHI	IncX1	37824	complete circular
SH-16BBPW-2813-Day1-BHI	ColpVC	2223	complete circular
SH-16BBPW-2813-Day1-BHI	ColE1	6189	complete circular
SH-16BBPW-2813-Day1-BHI	ColE1	4784	complete circular
SH-17ABPW-2813-Day1-BHI	IncX1	37824	complete circular
SH-17ABPW-2813-Day1-BHI	ColpVC	2223	complete circular
SH-17ABPW-2813-Day1-BHI	ColE1	6189	complete circular
SH-17ABPW-2813-Day1-BHI	ColE1	4784	complete circular
SH-17BBPW-2813-Day1-BHI	IncX1	37682	complete non-circular
SH-17BBPW-2813-Day1-BHI	ColpVC	2223	non-complete
SH-17BBPW-2813-Day1-BHI	ColE1	6189	complete circular
SH-17BBPW-2813-Day1-BHI	ColE1	4784	complete circular
SH-18ABPW-2813-Day1-BHI	IncX1	37824	complete circular
SH-18ABPW-2813-Day1-BHI	ColpVC	2223	complete circular
SH-18ABPW-2813-Day1-BHI	ColE1	6189	complete circular
SH-18ABPW-2813-Day1-BHI	ColE1	4784	complete circular
SH-18BBPW-2813-Day1-BHI	IncX1	37824	complete circular
SH-18BBPW-2813-Day1-BHI	ColpVC	2223	complete circular
SH-18BBPW-2813-Day1-BHI	ColE1	6189	complete circular
SH-18BBPW-2813-Day1-BHI	ColE1	4784	complete circular
SH-19A0.5-2813-Day7-BHI	IncX1	37774	complete circular
SH-19A0.5-2813-Day7-BHI	ColpVC	2173	complete circular
SH-19A0.5-2813-Day7-BHI	ColE1	6120	non-complete
SH-19A0.5-2813-Day7-BHI	ColE1	4715	non-complete
SH-19A-2813-Day7-BHI	IncX1	37824	complete circular
SH-19A-2813-Day7-BHI	ColpVC	2223	complete circular
SH-19A-2813-Day7-BHI	ColE1	6189	complete circular
SH-19A-2813-Day7-BHI	ColE1	4784	complete circular
SH-19B-2813-Day7-BHI	IncX1	37824	complete circular
SH-19B-2813-Day7-BHI	ColpVC	2223	complete circular
SH-19B-2813-Day7-BHI	ColE1	6189	complete circular
SH-19B-2813-Day7-BHI	ColE1	4784	complete circular
SH-20A-2813-Day7-BHI	IncX1	37824	complete circular
SH-20A-2813-Day7-BHI	ColpVC	2223	complete circular
SH-20A-2813-Day7-BHI	ColE1	6189	complete circular
SH-20A-2813-Day7-BHI	ColE1	4784	non-complete
SH-20B-2813-Day7-BHI	IncX1	37824	complete circular
SH-20B-2813-Day7-BHI	ColpVC	2223	complete circular
SH-20B-2813-Day7-BHI	ColE1	6189	complete circular
SH-20B-2813-Day7-BHI	ColE1	4784	complete circular
SH-21A-2813-Day7-BHI	IncX1	37824	complete circular
SH-21A-2813-Day7-BHI	ColpVC	2223	complete circular
SH-21A-2813-Day7-BHI	ColE1	6189	complete circular
SH-21A-2813-Day7-BHI	ColE1	4784	complete circular
SH-21B-2813-Day7-BHI	IncX1	37824	complete circular
SH-21B-2813-Day7-BHI	ColpVC	2223	complete circular
SH-21B-2813-Day7-BHI	ColE1	6189	complete circular
SH-21B-2813-Day7-BHI	ColE1	4784	complete circular
SH-22A0.5-2813-Day14-BHI	IncX1	37644	complete non-circular
SH-22A0.5-2813-Day14-BHI	ColpVC	2173	unknown
SH-22A0.5-2813-Day14-BHI	ColE1	6120	non-complete
SH-22A0.5-2813-Day14-BHI	ColE1	4715	non-complete
SH-22A-2813-Day14-BHI	IncX1	37824	complete circular
SH-22A-2813-Day14-BHI	ColpVC	2223	complete circular
SH-22A-2813-Day14-BHI	ColE1	6189	complete circular
SH-22A-2813-Day14-BHI	ColE1	4784	complete circular
SH-22B-2813-Day14-BHI	IncX1	37824	complete circular
SH-22B-2813-Day14-BHI	ColpVC	2223	complete circular
SH-22B-2813-Day14-BHI	ColE1	6189	complete circular
SH-22B-2813-Day14-BHI	ColE1	4784	complete circular
SH-23A-2813-Day14-BHI	IncX1	37824	complete circular
SH-23A-2813-Day14-BHI	ColpVC	2223	complete circular
SH-23A-2813-Day14-BHI	ColE1	6189	complete circular
SH-23A-2813-Day14-BHI	ColE1	4784	complete circular
SH-23B-2813-Day14-BHI	IncX1	37824	complete circular
SH-23B-2813-Day14-BHI	ColpVC	2223	complete circular
SH-23B-2813-Day14-BHI	ColE1	6189	complete circular
SH-23B-2813-Day14-BHI	ColE1	4784	complete circular
SH-24A-2813-Day14-BHI	IncX1	37824	complete circular
SH-24A-2813-Day14-BHI	ColpVC	2223	complete circular
SH-24A-2813-Day14-BHI	ColE1	6189	complete circular
SH-24A-2813-Day14-BHI	ColE1	4784	complete circular
SH-24B-2813-Day14-BHI	IncX1	37824	complete circular
SH-24B-2813-Day14-BHI	ColpVC	2223	complete circular
SH-24B-2813-Day14-BHI	ColE1	6189	non-complete
SH-24B-2813-Day14-BHI	ColE1	4784	complete circular
SH-Ancestral-116	IncX1	37824	complete circular
SH-Ancestral-116	ColpVC	2223	complete circular
SH-Ancestral-116	ColE1	6189	complete circular
SH-Ancestral-116	ColE1	4784	complete circular
SH-25A-116-Day0-PLE	IncX1	37824	complete circular
SH-25A-116-Day0-PLE	ColpVC	2223	complete circular
SH-25A-116-Day0-PLE	ColE1	6189	complete circular
SH-25A-116-Day0-PLE	ColE1	4784	complete circular
SH-25B-116-Day0-PLE	IncX1	37824	complete circular
SH-25B-116-Day0-PLE	ColpVC	2223	complete circular
SH-25B-116-Day0-PLE	ColE1	6189	complete circular
SH-25B-116-Day0-PLE	ColE1	4784	non-complete
SH-26A-116-Day0-PLE	IncX1	37824	complete circular
SH-26A-116-Day0-PLE	ColpVC	2223	complete circular
SH-26A-116-Day0-PLE	ColE1	6189	complete circular
SH-26A-116-Day0-PLE	ColE1	4784	complete circular
SH-26B-116-Day0-PLE	IncX1	37824	complete circular
SH-26B-116-Day0-PLE	ColpVC	2223	complete circular
SH-26B-116-Day0-PLE	ColE1	6189	non-complete
SH-26B-116-Day0-PLE	ColE1	4784	complete circular
SH-27A-116-Day0-PLE	IncX1	37824	complete circular
SH-27A-116-Day0-PLE	ColpVC	2223	complete circular
SH-27A-116-Day0-PLE	ColE1	6189	complete circular
SH-27A-116-Day0-PLE	ColE1	4784	complete circular
SH-27B-116-Day0-PLE	IncX1	37824	complete circular
SH-27B-116-Day0-PLE	ColpVC	2223	complete circular
SH-27B-116-Day0-PLE	ColE1	6189	complete circular
SH-27B-116-Day0-PLE	ColE1	4784	complete circular
SH-28B-116-Day1-PLE	IncX1	37824	complete circular
SH-28B-116-Day1-PLE	ColpVC	2223	complete circular
SH-28B-116-Day1-PLE	ColE1	6189	complete circular
SH-28B-116-Day1-PLE	ColE1	4784	complete circular
SH-29B-116-Day1-PLE	IncX1	37824	complete circular
SH-29B-116-Day1-PLE	ColpVC	2223	complete circular
SH-29B-116-Day1-PLE	ColE1	6189	complete circular
SH-29B-116-Day1-PLE	ColE1	4784	non-complete
SH-30B-116-Day1-PLE	IncX1	37709	complete non-circular
SH-30B-116-Day1-PLE	ColpVC	2223	complete circular
SH-30B-116-Day1-PLE	ColE1	6189	complete circular
SH-30B-116-Day1-PLE	ColE1	4784	complete circular
SH-31A0.5-116-Day7-PLE	IncX1	37689	complete non-circular
SH-31A0.5-116-Day7-PLE	ColpVC	2173	unknown
SH-31A0.5-116-Day7-PLE	ColE1	6120	non-complete
SH-31A0.5-116-Day7-PLE	ColE1	4715	non-complete
SH-31A-116-Day7-PLE	IncX1	37824	complete circular
SH-31A-116-Day7-PLE	ColpVC	2223	complete circular
SH-31A-116-Day7-PLE	ColE1	6189	complete circular
SH-31A-116-Day7-PLE	ColE1	4784	non-complete
SH-31B-116-Day7-PLE	IncX1	37824	complete circular
SH-31B-116-Day7-PLE	ColpVC	2223	complete circular
SH-31B-116-Day7-PLE	ColE1	6189	complete circular
SH-31B-116-Day7-PLE	ColE1	4784	complete circular
SH-32A-116-Day7-PLE	IncX1	37824	complete circular
SH-32A-116-Day7-PLE	ColpVC	2223	complete circular
SH-32A-116-Day7-PLE	ColE1	6189	complete circular
SH-32A-116-Day7-PLE	ColE1	4784	complete circular
SH-32B-116-Day7-PLE	IncX1	34666	complete non-circular
SH-32B-116-Day7-PLE	ColpVC	2223	complete circular
SH-32B-116-Day7-PLE	ColE1	6189	complete circular
SH-32B-116-Day7-PLE	ColE1	4784	complete circular
SH-33A0.5-116-Day7-PLE	IncX1	37774	complete circular
SH-33A0.5-116-Day7-PLE	ColpVC	2173	complete circular
SH-33A0.5-116-Day7-PLE	ColE1	6120	non-complete
SH-33A0.5-116-Day7-PLE	ColE1	4715	non-complete
SH-33A-116-Day7-PLE	IncX1	37824	complete circular
SH-33A-116-Day7-PLE	ColpVC	2223	complete circular
SH-33A-116-Day7-PLE	ColE1	6189	complete circular
SH-33A-116-Day7-PLE	ColE1	4784	complete circular
SH-33B-116-Day7-PLE	IncX1	37824	complete circular
SH-33B-116-Day7-PLE	ColpVC	2223	complete circular
SH-33B-116-Day7-PLE	ColE1	6189	complete circular
SH-33B-116-Day7-PLE	ColE1	4784	complete circular
SH-36A-116-Day14-PLE	IncX1	37824	complete circular
SH-36A-116-Day14-PLE	ColpVC	2223	complete circular
SH-36A-116-Day14-PLE	ColE1	6189	complete circular
SH-36A-116-Day14-PLE	ColE1	4784	complete circular
SH-36B-116-Day14-PLE	IncX1	37789	complete non-circular
SH-36B-116-Day14-PLE	ColpVC	2223	complete circular
SH-36B-116-Day14-PLE	ColE1	6189	complete circular
SH-36B-116-Day14-PLE	ColE1	4784	complete circular
SH-37A-116-Day0-BHI	IncX1	37824	complete circular
SH-37A-116-Day0-BHI	ColpVC	2223	complete circular
SH-37A-116-Day0-BHI	ColE1	6189	complete circular
SH-37A-116-Day0-BHI	ColE1	4784	complete circular
SH-37B-116-Day0-BHI	IncX1	37824	complete circular
SH-37B-116-Day0-BHI	ColpVC	2223	complete circular
SH-37B-116-Day0-BHI	ColE1	6189	complete circular
SH-37B-116-Day0-BHI	ColE1	4784	complete circular
SH-38A-116-Day0-BHI	IncX1	37824	complete circular
SH-38A-116-Day0-BHI	ColpVC	2223	complete circular
SH-38A-116-Day0-BHI	ColE1	6189	complete circular
SH-38A-116-Day0-BHI	ColE1	4784	complete circular
SH-38B-116-Day0-BHI	IncX1	37824	complete circular
SH-38B-116-Day0-BHI	ColpVC	2223	complete circular
SH-38B-116-Day0-BHI	ColE1	6189	complete circular
SH-38B-116-Day0-BHI	ColE1	4784	complete circular
SH-39A-116-Day0-BHI	IncX1	37695	complete non-circular
SH-39A-116-Day0-BHI	ColpVC	2223	complete circular
SH-39A-116-Day0-BHI	ColE1	6189	complete circular
SH-39A-116-Day0-BHI	ColE1	4784	complete circular
SH-39B-116-Day0-BHI	IncX1	37824	complete circular
SH-39B-116-Day0-BHI	ColpVC	2223	complete circular
SH-39B-116-Day0-BHI	ColE1	6189	complete circular
SH-39B-116-Day0-BHI	ColE1	4784	complete circular
SH-40B-116-Day1-BHI	IncX1	37824	complete circular
SH-40B-116-Day1-BHI	ColpVC	2223	complete circular
SH-40B-116-Day1-BHI	ColE1	6189	complete circular
SH-40B-116-Day1-BHI	ColE1	4784	complete circular
SH-41B-116-Day1-BHI	IncX1	37824	complete circular
SH-41B-116-Day1-BHI	ColpVC	2223	complete circular
SH-41B-116-Day1-BHI	ColE1	6189	complete circular
SH-41B-116-Day1-BHI	ColE1	4784	complete circular
SH-42B-116-Day1-BHI	IncX1	37824	complete circular
SH-42B-116-Day1-BHI	ColpVC	2223	complete circular
SH-42B-116-Day1-BHI	ColE1	6189	non-complete
SH-42B-116-Day1-BHI	ColE1	4784	non-complete
SH-43A-116-Day7-BHI	IncX1	37824	complete circular
SH-43A-116-Day7-BHI	ColpVC	2223	complete circular
SH-43A-116-Day7-BHI	ColE1	6189	complete circular
SH-43A-116-Day7-BHI	ColE1	4784	complete circular
SH-43B-116-Day7-BHI	IncX1	37824	complete circular
SH-43B-116-Day7-BHI	ColpVC	2223	complete circular
SH-43B-116-Day7-BHI	ColE1	6189	complete circular
SH-43B-116-Day7-BHI	ColE1	4784	non-complete
SH-44A-116-Day7-BHI	IncX1	37824	complete circular
SH-44A-116-Day7-BHI	ColpVC	2223	complete circular
SH-44A-116-Day7-BHI	ColE1	6189	complete circular
SH-44A-116-Day7-BHI	ColE1	4784	complete circular
SH-44B-116-Day7-BHI	IncX1	37824	complete circular
SH-44B-116-Day7-BHI	ColpVC	2223	complete circular
SH-44B-116-Day7-BHI	ColE1	6189	complete circular
SH-44B-116-Day7-BHI	ColE1	4784	complete circular
SH-45A-116-Day7-BHI	IncX1	37824	complete circular
SH-45A-116-Day7-BHI	ColpVC	2223	complete circular
SH-45A-116-Day7-BHI	ColE1	6189	complete circular
SH-45A-116-Day7-BHI	ColE1	4784	complete circular
SH-45B-116-Day7-BHI	IncX1	37824	complete circular
SH-45B-116-Day7-BHI	ColpVC	2223	complete circular
SH-45B-116-Day7-BHI	ColE1	6189	complete circular
SH-45B-116-Day7-BHI	ColE1	4784	complete circular
SH-46ABPW-116-Day14-BHI	IncX1	37824	complete circular
SH-46ABPW-116-Day14-BHI	ColpVC	2223	complete circular
SH-46ABPW-116-Day14-BHI	ColE1	6189	complete circular
SH-46ABPW-116-Day14-BHI	ColE1	4784	complete circular
SH-46BBPW-116-Day14-BHI	IncX1	37824	complete circular
SH-46BBPW-116-Day14-BHI	ColpVC	2223	complete circular
SH-46BBPW-116-Day14-BHI	ColE1	6189	complete circular
SH-46BBPW-116-Day14-BHI	ColE1	4784	complete circular
SH-47ABPW-116-Day14-BHI	IncX1	37824	complete circular
SH-47ABPW-116-Day14-BHI	ColpVC	2223	complete circular
SH-47ABPW-116-Day14-BHI	ColE1	6189	complete circular
SH-47ABPW-116-Day14-BHI	ColE1	4784	complete circular
SH-47BBPW-116-Day14-BHI	IncX1	37824	complete circular
SH-47BBPW-116-Day14-BHI	ColpVC	2223	complete circular
SH-47BBPW-116-Day14-BHI	ColE1	6189	complete circular
SH-47BBPW-116-Day14-BHI	ColE1	4784	complete circular
Unknown: plasmids topology could not be determined
