# Supplementary material for: Hotspot mutations and ColE1 plasmids contribute to the fitness of Salmonella Heidelberg in poultry litter
Source: PLoS One. 2018 Aug 31;13(8):e0202286. doi: 10.1371/journal.pone.0202286 (PMC6118388; doi:10.1371/journal.pone.0202286)
Supplement: S6 Table — (XLSX) [file pone.0202286.s015.xlsx]

## Sheet: WGS- Plasmid Copy Number 
	SPAdes assembly contig coverage ( X)					Plasmid Copy Number per Cell
Isolate ID	Chromosome	IncX1	ColE1-6kb	ColE1-4kb	ColpVC	IncX1	ColE1-6kb	ColE1-4kb	ColpVC
SH-Ancestral-2813	31.9117	29.0517				0.910378
SH-1A-2813-Day0-PLE	47.2685	37.1263				0.785434
SH-2A-2813-Day0-PLE	29.8801	26.478				0.886142
SH-3A-2813-Day0-PLE	32.5051	25.5057				0.784668
SH-4A-2813-Day1-PLE	60.7143	16.2539				0.267711
SH-4B-2813-Day1-PLE	37.1453	11.9324				0.321236
SH-5A-2813-Day1-PLE	30.8711	15.1202				0.489785
SH-5B-2813-Day1-PLE	42.6758	19.9741				0.468043
SH-6A-2813-Day1-PLE	77.6153	24.776				0.319215
SH-6B-2813-Day1-PLE	59.6134	24.3171				0.407913
SH-7A-2813-Day7-PLE	35.7989	28.442	155.296	106.81	979.044	0.794494	4.33801	2.98361	27.3484
SH-7B-2813-Day7-PLE	31.7603	15.5601	174.733	107.891	1027.68	0.489923	5.50162	3.39704	32.3574
SH-8A0.5-2813-Day7-PLE	12.0236	32.3034	124.289	68.8125	232.327	2.68667	10.3371	5.72312	19.3226
SH-8A-2813-Day7-PLE	22.5172	35.4906	147.82	98.7093	407.994	1.57616	6.56476	4.38373	18.1192
SH-8B-2813-Day7-PLE	34.353	19.2061	142.099	78.3245	686.759	0.559081	4.13644	2.27999	19.9912
SH-9A-2813-Day7-PLE	37.6576	56.8032	356.683	265.799	797.228	1.50841	9.47174	7.05831	21.1704
SH-9B-2813-Day7-PLE	50.1247	33.4388	240.853	129.275	643.274	0.667112	4.80508	2.57907	12.8335
SH-10A-2813-Day14-PLE	19.6002	22.9195	120.837	86.2338	1034	1.16935	6.16509	4.39964	52.7546
SH-10B-2813-Day14-PLE	69.6069	60.541	251.612	147.46	2542.86	0.869756	3.61476	2.11847	36.5317
SH-11A-2813-Day14-PLE	32.7465	39.2737	187.726	123.097	1490.23	1.19933	5.7327	3.75909	45.5081
SH-11B-2813-Day14-PLE	63.0027	46.0057	259.982	234.623	962.003	0.730218	4.12652	3.72402	15.2692
SH-12A-2813-Day14-PLE	34.0867	41.7908	222.345	150.128	1811.43	1.22601	6.52293	4.4043	53.1418
SH-12B-2813-Day14-PLE	49.0545	21.1854	222.794	145.193	803.551	0.431875	4.54176	2.95983	16.3808
SH-13A-2813-Day0-BHI	34.4344	28.1615				0.81783
SH-13B-2813-Day0-BHI	32.7379	9.45889				0.288928
SH-14A-2813-Day0-BHI	32.3197	23.725				0.734072
SH-14B-2813-Day0-BHI	39.0983	17.1348				0.438249
SH-15A-2813-Day0-BHI	33.3888	25.9796				0.778093
SH-15B-2813-Day0-BHI	38.5295	21.3055				0.552966
SH-16ABPW-2813-Day1-BHI	45.2581	39.2725	253.536	195.153	1100.42	0.867745	5.602	4.312	24.3143
SH-16BBPW-2813-Day1-BHI	43.3486	30.4009	206.352	166.785	778.587	0.701312	4.76029	3.84753	17.9611
SH-17ABPW-2813-Day1-BHI	42.2454	29.6864	161.742	126.294	603.875	0.702713	3.82863	2.98953	14.2945
SH-17BBPW-2813-Day1-BHI	20.8692	11.34	57.3151	50.6959	247.733	0.543385	2.7464	2.42922	11.8707
SH-18ABPW-2813-Day1-BHI	27.4546	21.5334	155.89	116.242	704.704	0.784328	5.6781	4.23397	25.668
SH-18BBPW-2813-Day1-BHI	23.9424	17.9034	139.212	101.496	676.482	0.74777	5.81445	4.23917	28.2546
SH-19A0.5-2813-Day7-BHI	25.8561	35.3282	156.847	70.2859	716.05	1.36634	6.06615	2.71835	27.6937
SH-19A-2813-Day7-BHI	31.4371	24.8151	214.693	157.691	799.211	0.789357	6.82929	5.01608	25.4225
SH-19B-2813-Day7-BHI	27.2811	12.9729	127.99	96.7488	534.003	0.475527	4.69153	3.54637	19.5741
SH-20A-2813-Day7-BHI	28.2087	39.6006	341.68	286.384	807.094	1.40384	12.1126	10.1523	28.6115
SH-20B-2813-Day7-BHI	37.6739	24.5675	254.526	190.834	850.557	0.652109	6.75603	5.06542	22.5768
SH-21A-2813-Day7-BHI	51.3501	53.527	329.307	256.962	924.698	1.04239	6.41298	5.00412	18.0077
SH-21B-2813-Day7-BHI	57.3164	26.4052	320.131	258.867	1124.94	0.460692	5.58533	4.51646	19.6268
SH-22A0.5-2813-Day14-BHI	10.5111	12.5555	74.5	40.3025	289.79	1.1945	7.08775	3.83428	27.5699
SH-22A-2813-Day14-BHI	38.5851	43.7204	219.999	169.592	1939.38	1.13309	5.70166	4.39527	50.2624
SH-22B-2813-Day14-BHI	54.0589	28.5436	193.443	118.841	1022.76	0.528009	3.57837	2.19836	18.9194
SH-23A-2813-Day14-BHI	39.5284	44.6334	212.557	150.405	1821.62	1.12915	5.37732	3.80499	46.0838
SH-23B-2813-Day14-BHI	34.1792	34.6615	295.217	171.13	976.907	1.01411	8.63733	5.00685	28.5819
SH-24A-2813-Day14-BHI	40.5305	50.362	167.505	115.371	1292.39	1.24257	4.13281	2.84652	31.8869
SH-24B-2813-Day14-BHI	53.5948	36.3172	244.54	185.852	1392.93	0.677625	4.56276	3.46772	25.99
SH-Ancestral-116	40.6219	53.8357	209.845	132.712	1779.89	1.32529	5.16581	3.26701	43.816
SH-25A-116-Day0-PLE	37.3297	40.7849	276.268	166.028	1192.62	1.09256	7.40076	4.44761	31.9483
SH-25B-116-Day0-PLE	58.327	53.1431	455.501	322.768	2720.95	0.911123	7.80944	5.53377	46.6499
SH-26A-116-Day0-PLE	34.0311	21.9437	194.031	133.807	1272.62	0.644813	5.70158	3.9319	37.3958
SH-26B-116-Day0-PLE	40.8013	43.0883	393.76	274.115	2055.44	1.05605	9.65067	6.71829	50.3768
SH-27A-116-Day0-PLE	48.9899	27.5239	293.808	214.739	1327.71	0.561828	5.99732	4.38333	27.1017
SH-27B-116-Day0-PLE	49.616	32.5669	270.161	220.002	1395.91	0.656379	5.44504	4.43409	28.1343
SH-28B-116-Day1-PLE	25.5622	32.4386	296.433	229.749	1389.19	1.26901	11.5965	8.98784	54.3455
SH-29B-116-Day1-PLE	38.3066	30.0774	335.167	287.279	1708.89	0.785175	8.74959	7.49946	44.6109
SH-30B-116-Day1-PLE	24.6574	23.6597	201.961	169.656	1360.03	0.959538	8.19069	6.88053	55.1571
SH-31A0.5-116-Day7-PLE	17.6429	12.8922	137.234	74.6746	502.008	0.73073	7.77843	4.23256	28.4538
SH-31A-116-Day7-PLE	52.4776	47.7306	529.08	370.427	2053.65	0.909542	10.082	7.05876	39.1338
SH-31B-116-Day7-PLE	33.4195	20.7393	217.08	141.823	1195.14	0.620575	6.49561	4.24372	35.7618
SH-32A-116-Day7-PLE	29.2792	18.9273	203.851	169.056	956.158	0.646442	6.96231	5.77393	32.6566
SH-32B-116-Day7-PLE	43.8796	19.3457	201.653	197.667	1055.71	0.440881	4.5956	4.50476	24.0592
SH-33A0.5-116-Day7-PLE	40.7303	42.4697	274.738	152.15	913.424	1.04271	6.7453	3.73555	22.4262
SH-33A-116-Day7-PLE	62.7946	30.5372	362.866	318.768	1309.65	0.486303	5.77862	5.07636	20.8561
SH-33B-116-Day7-PLE	39.3568	19.1019	209.246	198.325	1256.89	0.485352	5.31664	5.03915	31.9358
SH-36A0.5-116-Day14-PLE	50.7881	22.9424	322.064	282.738	1201.13	0.451728	6.34133	5.56701	23.6498
SH-36B0.5-116-Day14-PLE	24.3444	11.796	116.845	62.3135	709.787	0.484547	4.79967	2.55966	29.1561
SH-37A-116-Day0-BHI	21.2346	11.6096	121.309	64.3268	743.211	0.54673	5.7128	3.02934	35
SH-37B-116-Day0-BHI	30.2693	13.424	109.243	61.2429	825.511	0.443486	3.60904	2.02327	27.2722
SH-38A-116-Day0-BHI	18.3488	7.44595	66.7001	34.4376	505.006	0.4058	3.63512	1.87683	27.5226
SH-38B-116-Day0-BHI	29.9841	25.3593	133.023	71.5793	983.562	0.845758	4.43645	2.38724	32.8028
SH-39A-116-Day0-BHI	35.7882	12.8929	57.2161	31.1722	484.104	0.360256	1.59874	0.871019	13.5269
SH-39B-116-Day0-BHI	35.5724	15.4419	133.678	75.671	1088.13	0.434098	3.75791	2.12724	30.5892
SH-40BBPW-116-Day1-BHI	15.8074	10.3159	140.93	86.1048	571.303	0.652599	8.91544	5.44712	36.1415
SH-41BBPW-116-Day1-BHI	43.293	44.8757	508.271	374.526	2577.02	1.03656	11.7403	8.65096	59.5251
SH-42BBPW-116-Day1-BHI	57.0388	60.3138	507.533	385.89	1959.4	1.05742	8.89803	6.76539	34.3521
SH-43A-116-Day7-BHI	58.7941	60.6474	526.71	363.646	2199.81	1.03152	8.95855	6.18508	37.4155
SH-43B-116-Day7-BHI	42.5771	52.9979	536.62	471.138	2855.09	1.24475	12.6035	11.0655	67.0569
SH-44A-116-Day7-BHI	75.7662	46.517	517.232	469.088	1752.19	0.613955	6.82669	6.19126	23.1263
SH-44B-116-Day7-BHI	72.8968	45.5408	372.045	305.418	2030.22	0.62473	5.10372	4.18973	27.8506
SH-45A-116-Day7-BHI	71.8091	47.2527	564.344	442.066	2203.12	0.658032	7.85895	6.15613	30.6802
SH-45B-116-Day7-BHI	38.4496	27.9716	337.553	244.56	1358.86	0.727487	8.7791	6.36053	35.3413
SH-46ABPW-116-Day14-BHI	47.517	41.0548	279.75	246.669	970.529	0.864002	5.88737	5.19117	20.4249
SH-46BBPW-116-Day14-BHI	56.7165	49.7239	259.487	203.334	1014.27	0.87671	4.57516	3.58509	17.8832
SH-47ABPW-116-Day14-BHI	32.5248	16.5426	171.819	158.118	589.625	0.508615	5.28271	4.86146	18.1285
SH-47BBPW-116-Day14-BHI	42.397	29.5714	213.033	203.6	844.727	0.697488	5.02472	4.80223	19.9242
