# Supplementary material for: Hotspot mutations and ColE1 plasmids contribute to the fitness of Salmonella Heidelberg in poultry litter
Source: PLoS One. 2018 Aug 31;13(8):e0202286. doi: 10.1371/journal.pone.0202286 (PMC6118388; doi:10.1371/journal.pone.0202286)
Supplement: S7 Table — (XLSX) [file pone.0202286.s016.xlsx]

## Sheet: AST (NARMs)
	Antibiotics tested
Isolate ID	Amoxicillin– Clavulanic Acid		Ampicillin		Azithromycin		Cefoxitin		Ceftriaxone		Chloramphenicol		Ciprofloxacin		Gentamicin		Meropenem		Nalidixic acid		Streptomycin		Sulfizoxazole		Tetracycline		Trimethoprim– Sulfamethoxazole
SH-Ancestral-2813	<= 1	Susc	<= 1	Susc	= 4	Susc	= 1	Susc	<= 0.25	Susc	= 4	Susc	<= 0.015	Susc	<= 0.25	Susc	<= 0.06	Susc	= 4	Susc	= 8	Susc	= 64	Susc	<= 4	Susc	<= 0.12	Susc
SH-1A-2813-Day0-PLE	<= 1	Susc	<= 1	Susc	= 4	Susc	= 2	Susc	<= 0.25	Susc	= 8	Susc	<= 0.015	Susc	<= 0.25	Susc	<= 0.06	Susc	= 4	Susc	= 8	Susc	= 32	Susc	<= 4	Susc	<= 0.12	Susc
SH-2A-2813-Day0-PLE	<= 1	Susc	<= 1	Susc	= 4	Susc	= 2	Susc	<= 0.25	Susc	= 8	Susc	= 0.03	Susc	<= 0.25	Susc	<= 0.06	Susc	= 4	Susc	= 8	Susc	= 32	Susc	<= 4	Susc	<= 0.12	Susc
SH-3A-2813-Day0-PLE	<= 1	Susc	<= 1	Susc	= 4	Susc	= 2	Susc	<= 0.25	Susc	= 8	Susc	= 0.03	Susc	<= 0.25	Susc	<= 0.06	Susc	= 4	Susc	= 8	Susc	= 32	Susc	<= 4	Susc	<= 0.12	Susc
SH-7A0.5-2813-Day7-PLE	<= 1	Susc	<= 1	Susc	= 4	Susc	= 2	Susc	<= 0.25	Susc	= 8	Susc	<= 0.015	Susc	<= 0.25	Susc	<= 0.06	Susc	= 4	Susc	= 8	Susc	= 32	Susc	<= 4	Susc	<= 0.12	Susc
SH-7A-2813-Day7-PLE	<= 1	Susc	= 2	Susc	= 8	Susc	= 2	Susc	<= 0.25	Susc	= 8	Susc	= 0.03	Susc	<= 0.25	Susc	<= 0.06	Susc	= 4	Susc	= 16	Susc	= 32	Susc	<= 4	Susc	<= 0.12	Susc
SH-8A0.5-2813-Day7-PLE	<= 1	Susc	<= 1	Susc	= 8	Susc	= 2	Susc	<= 0.25	Susc	= 8	Susc	= 0.03	Susc	<= 0.25	Susc	<= 0.06	Susc	= 4	Susc	= 8	Susc	= 32	Susc	<= 4	Susc	<= 0.12	Susc
SH-8A-2813-Day7-PLE	<= 1	Susc	<= 1	Susc	= 8	Susc	= 2	Susc	<= 0.25	Susc	= 8	Susc	= 0.03	Susc	<= 0.25	Susc	<= 0.06	Susc	= 4	Susc	= 16	Susc	= 32	Susc	<= 4	Susc	<= 0.12	Susc
SH-9A-2813-Day7-PLE	= 2	Susc	<= 1	Susc	= 8	Susc	= 4	Susc	<= 0.25	Susc	= 8	Susc	= 0.03	Susc	= 0.5	Susc	<= 0.06	Susc	= 4	Susc	= 8	Susc	= 32	Susc	<= 4	Susc	<= 0.12	Susc
SH-10A-2813-Day14-PLE	<= 1	Susc	<= 1	Susc	= 8	Susc	= 2	Susc	<= 0.25	Susc	= 8	Susc	= 0.03	Susc	= 0.5	Susc	<= 0.06	Susc	= 4	Susc	= 8	Susc	= 32	Susc	<= 4	Susc	<= 0.12	Susc
SH-11A-2813-Day14-PLE	<= 1	Susc	<= 1	Susc	= 8	Susc	= 4	Susc	<= 0.25	Susc	= 8	Susc	= 0.03	Susc	= 0.5	Susc	<= 0.06	Susc	= 4	Susc	= 8	Susc	= 32	Susc	<= 4	Susc	<= 0.12	Susc
SH-12A-2813-Day14-PLE	<= 1	Susc	<= 1	Susc	= 8	Susc	= 4	Susc	<= 0.25	Susc	= 8	Susc	= 0.03	Susc	= 0.5	Susc	<= 0.06	Susc	= 4	Susc	= 16	Susc	= 32	Susc	<= 4	Susc	<= 0.12	Susc
SH-13A-2813-Day0-BHI	<= 1	Susc	<= 1	Susc	= 8	Susc	= 2	Susc	<= 0.25	Susc	= 8	Susc	= 0.03	Susc	<= 0.25	Susc	<= 0.06	Susc	= 4	Susc	= 16	Susc	= 32	Susc	<= 4	Susc	<= 0.12	Susc
SH-14A-2813-Day0-BHI	<= 1	Susc	<= 1	Susc	= 4	Susc	= 2	Susc	<= 0.25	Susc	= 8	Susc	= 0.03	Susc	<= 0.25	Susc	<= 0.06	Susc	= 4	Susc	= 8	Susc	= 32	Susc	<= 4	Susc	<= 0.12	Susc
SH-15A-2813-Day0-BHI	<= 1	Susc	<= 1	Susc	= 8	Susc	= 2	Susc	<= 0.25	Susc	= 8	Susc	= 0.03	Susc	<= 0.25	Susc	<= 0.06	Susc	= 4	Susc	= 16	Susc	= 64	Susc	<= 4	Susc	<= 0.12	Susc
SH-17BBPW-2813-Day1-BHI	= 4	Susc	= 4	Susc	= 8	Susc	= 16	Inter	<= 0.25	Susc	= 8	Susc	= 0.03	Susc	= 2	Susc	= 0.12	Susc	= 16	Susc	= 64	Resist	= 32	Susc	<= 4	Susc	<= 0.12	Susc
SH-19A0.5-2813-Day7-BHI	<= 1	Susc	<= 1	Susc	= 8	Susc	= 4	Susc	<= 0.25	Susc	= 8	Susc	= 0.03	Susc	= 1	Susc	<= 0.06	Susc	= 4	Susc	= 8	Susc	= 32	Susc	<= 4	Susc	<= 0.12	Susc
SH-19A-2813-Day7-BHI	<= 1	Susc	<= 1	Susc	= 8	Susc	= 2	Susc	<= 0.25	Susc	= 8	Susc	= 0.03	Susc	= 0.5	Susc	<= 0.06	Susc	= 4	Susc	= 8	Susc	= 32	Susc	<= 4	Susc	<= 0.12	Susc
SH-20A-2813-Day7-BHI	<= 1	Susc	<= 1	Susc	= 8	Susc	= 2	Susc	<= 0.25	Susc	= 8	Susc	= 0.03	Susc	= 0.5	Susc	<= 0.06	Susc	= 4	Susc	= 8	Susc	= 32	Susc	<= 4	Susc	<= 0.12	Susc
SH-21A-2813-Day7-BHI	<= 1	Susc	<= 1	Susc	= 8	Susc	= 2	Susc	<= 0.25	Susc	= 8	Susc	= 0.03	Susc	= 0.5	Susc	<= 0.06	Susc	= 4	Susc	= 8	Susc	= 32	Susc	<= 4	Susc	<= 0.12	Susc
SH-22A0.5-2813-Day14-BHI	= 2	Susc	= 2	Susc	= 4	Susc	= 4	Susc	<= 0.25	Susc	= 8	Susc	<= 0.015	Susc	= 0.5	Susc	<= 0.06	Susc	= 4	Susc	= 8	Susc	<= 16	Susc	<= 4	Susc	<= 0.12	Susc
SH-22A-2813-Day14-BHI	<= 1	Susc	<= 1	Susc	= 8	Susc	= 4	Susc	<= 0.25	Susc	= 8	Susc	= 0.03	Susc	= 0.5	Susc	<= 0.06	Susc	= 4	Susc	= 8	Susc	= 32	Susc	<= 4	Susc	<= 0.12	Susc
SH-23A-2813-Day14-BHI	<= 1	Susc	<= 1	Susc	= 8	Susc	= 2	Susc	<= 0.25	Susc	= 8	Susc	= 0.03	Susc	= 0.5	Susc	<= 0.06	Susc	= 4	Susc	= 8	Susc	= 32	Susc	<= 4	Susc	<= 0.12	Susc
SH-24A-2813-Day14-BHI	<= 1	Susc	<= 1	Susc	= 8	Susc	= 2	Susc	<= 0.25	Susc	= 8	Susc	= 0.03	Susc	= 0.5	Susc	<= 0.06	Susc	= 4	Susc	= 8	Susc	= 32	Susc	<= 4	Susc	<= 0.12	Susc
SH-25A-116-Day0-PLE	<= 1	Susc	<= 1	Susc	= 8	Susc	= 2	Susc	<= 0.25	Susc	= 8	Susc	= 0.03	Susc	= 0.5	Susc	<= 0.06	Susc	= 4	Susc	= 8	Susc	= 32	Susc	<= 4	Susc	<= 0.12	Susc
SH-26A-116-Day0-PLE	<= 1	Susc	<= 1	Susc	= 8	Susc	= 4	Susc	<= 0.25	Susc	= 8	Susc	= 0.03	Susc	= 0.5	Susc	<= 0.06	Susc	= 4	Susc	= 8	Susc	= 32	Susc	<= 4	Susc	<= 0.12	Susc
SH-27A-116-Day0-PLE	<= 1	Susc	<= 1	Susc	= 8	Susc	= 2	Susc	<= 0.25	Susc	= 8	Susc	= 0.03	Susc	= 0.5	Susc	<= 0.06	Susc	= 4	Susc	= 16	Susc	= 32	Susc	<= 4	Susc	<= 0.12	Susc
SH-31A0.5-116-Day7-PLE	<= 1	Susc	<= 1	Susc	= 8	Susc	= 2	Susc	<= 0.25	Susc	= 8	Susc	= 0.03	Susc	= 0.5	Susc	<= 0.06	Susc	= 4	Susc	= 8	Susc	= 32	Susc	<= 4	Susc	<= 0.12	Susc
SH-31A-116-Day7-PLE	<= 1	Susc	<= 1	Susc	= 8	Susc	= 2	Susc	<= 0.25	Susc	= 8	Susc	<= 0.015	Susc	= 0.5	Susc	<= 0.06	Susc	= 4	Susc	= 8	Susc	= 32	Susc	<= 4	Susc	<= 0.12	Susc
SH-32A-116-Day7-PLE	<= 1	Susc	<= 1	Susc	= 8	Susc	= 4	Susc	<= 0.25	Susc	= 8	Susc	= 0.03	Susc	= 0.5	Susc	<= 0.06	Susc	= 4	Susc	= 8	Susc	= 32	Susc	<= 4	Susc	<= 0.12	Susc
SH-33A0.5-116-Day7-PLE	<= 1	Susc	<= 1	Susc	= 8	Susc	= 4	Susc	<= 0.25	Susc	= 8	Susc	= 0.03	Susc	= 0.5	Susc	<= 0.06	Susc	= 4	Susc	= 8	Susc	= 32	Susc	<= 4	Susc	<= 0.12	Susc
SH-33A-116-Day7-PLE	<= 1	Susc	<= 1	Susc	= 8	Susc	= 2	Susc	<= 0.25	Susc	= 8	Susc	= 0.03	Susc	<= 0.25	Susc	<= 0.06	Susc	= 4	Susc	= 8	Susc	= 32	Susc	<= 4	Susc	<= 0.12	Susc
SH-36ABPW-116-Day14-PLE	<= 1	Susc	<= 1	Susc	= 8	Susc	= 4	Susc	<= 0.25	Susc	= 8	Susc	= 0.03	Susc	<= 0.25	Susc	<= 0.06	Susc	= 4	Susc	= 8	Susc	<= 16	Susc	<= 4	Susc	<= 0.12	Susc
SH-36A0.5-116-Day14-PLE	<= 1	Susc	<= 1	Susc	= 8	Susc	= 4	Susc	<= 0.25	Susc	= 8	Susc	= 0.03	Susc	= 0.5	Susc	<= 0.06	Susc	= 4	Susc	= 8	Susc	= 32	Susc	<= 4	Susc	<= 0.12	Susc
SH-37A-116-Day0-BHI	<= 1	Susc	<= 1	Susc	= 8	Susc	= 2	Susc	<= 0.25	Susc	= 8	Susc	= 0.03	Susc	= 0.5	Susc	<= 0.06	Susc	= 4	Susc	= 8	Susc	= 32	Susc	<= 4	Susc	<= 0.12	Susc
SH-38A-116-Day0-BHI	<= 1	Susc	<= 1	Susc	= 8	Susc	= 4	Susc	<= 0.25	Susc	= 8	Susc	= 0.03	Susc	= 0.5	Susc	<= 0.06	Susc	= 4	Susc	= 8	Susc	<= 16	Susc	<= 4	Susc	<= 0.12	Susc
SH-39A-116-Day0-BHI	<= 1	Susc	<= 1	Susc	= 8	Susc	= 4	Susc	<= 0.25	Susc	= 8	Susc	= 0.03	Susc	= 0.5	Susc	<= 0.06	Susc	= 4	Susc	= 8	Susc	= 32	Susc	<= 4	Susc	<= 0.12	Susc
SH-43A-116-Day7-BHI	<= 1	Susc	<= 1	Susc	= 8	Susc	= 2	Susc	<= 0.25	Susc	= 8	Susc	= 0.03	Susc	<= 0.25	Susc	<= 0.06	Susc	= 4	Susc	= 8	Susc	= 32	Susc	<= 4	Susc	<= 0.12	Susc
SH-44A-116-Day7-BHI	<= 1	Susc	<= 1	Susc	= 8	Susc	= 2	Susc	<= 0.25	Susc	= 8	Susc	= 0.03	Susc	<= 0.25	Susc	<= 0.06	Susc	= 4	Susc	= 8	Susc	= 32	Susc	<= 4	Susc	<= 0.12	Susc
SH-45A-116-Day7-BHI	<= 1	Susc	<= 1	Susc	= 8	Susc	= 2	Susc	<= 0.25	Susc	= 8	Susc	= 0.03	Susc	= 0.5	Susc	<= 0.06	Susc	= 4	Susc	= 8	Susc	= 32	Susc	<= 4	Susc	<= 0.12	Susc
SH-46ABPW-116-Day14-BHI	<= 1	Susc	<= 1	Susc	= 8	Susc	= 4	Susc	<= 0.25	Susc	= 8	Susc	= 0.03	Susc	= 0.5	Susc	<= 0.06	Susc	= 4	Susc	= 8	Susc	= 32	Susc	<= 4	Susc	<= 0.12	Susc
SH-47ABPW-116-Day14-BHI	<= 1	Susc	<= 1	Susc	= 8	Susc	= 8	Susc	<= 0.25	Susc	= 8	Susc	= 0.03	Susc	= 0.5	Susc	<= 0.06	Susc	= 4	Susc	= 8	Susc	= 32	Susc	<= 4	Susc	<= 0.12	Susc
Note: Boldness denotes isolate or antibiotic discussed in manuscript.
