# Supplementary material for: Hotspot mutations and ColE1 plasmids contribute to the fitness of Salmonella Heidelberg in poultry litter
Source: PLoS One. 2018 Aug 31;13(8):e0202286. doi: 10.1371/journal.pone.0202286 (PMC6118388; doi:10.1371/journal.pone.0202286)
Supplement: S8 Table — (XLSX) [file pone.0202286.s017.xlsx]

## Sheet: Sheet1
GenBank accesion number	Location	Source	Year	Clinical
CP016518	Canada	Chicken	2011	No
CP016575	Canada	Chicken feces	2013	No
CP016529	Canada	Equine Body Fluid/Excretion	2009	Yes
CP005994	USA	Human	2012	Yes
CP016512	Canada	Food	2014	Yes
CP012922	Canada	Chicken	2010	No
CP016587	Canada	Human	2013	Yes
CP016580	Canada	Human	2013	Yes
JX139735	Not available	Not available	Not available	No
CP016571	Canada	Chicken feces	2013	No
CP016564	Canada	Human	2003	Not available
CP016562	Canada	Food	2003	No
CP016583	Canada	Human	2014	No
CP003417	France	Bovine feces	2012	No
CP016567	Canada	Chicken feces	2013	No
CP016578	Canada	Chicken feces	2013	No
CP016509	Canada	Human	2012	Yes
CP016506	Canada	Human	2012	Yes
CP012926	Canada	Human	2012	Yes
CP016515	Canada	bovine clinical	2011	Yes
CP016531	Canada	Chicken ceca	2009	No
EU370913*	Denmark	swine manure	Not available	No
CP005391	USA	chicken	2012	No
*EU370913 represents the first complete sequence of IncX1 recovered from E. coli. It is included here as a reference.
