# Supplementary material for: Hotspot mutations and ColE1 plasmids contribute to the fitness of Salmonella Heidelberg in poultry litter
Source: PLoS One. 2018 Aug 31;13(8):e0202286. doi: 10.1371/journal.pone.0202286 (PMC6118388; doi:10.1371/journal.pone.0202286)
Supplement: S1 File — (XLSX) [file pone.0202286.s019.xlsx]

## Sheet: transposed_report
Assembly	# contigs (>= 0 bp)	# contigs (>= 1000 bp)	# contigs (>= 5000 bp)	# contigs (>= 10000 bp)	# contigs (>= 25000 bp)	# contigs (>= 50000 bp)	Total length (>= 0 bp)	Total length (>= 1000 bp)	Total length (>= 5000 bp)	Total length (>= 10000 bp)	Total length (>= 25000 bp)	Total length (>= 50000 bp)	# contigs	Largest contig	Total length	GC (%)	N50	N75	L50	L75	# N's per 100 kbp	Coverage
SH-Ancestral-2813	56	25	22	21	20	16	4761039	4751343	4742960	4736760	4726405	4584724	30	1022729	4754603	52.08	412158	203736	4	8	0	89.8
SH-1A-2813-Day0-PLE	59	25	20	19	18	14	4761981	4750059	4738855	4732655	4722300	4580619	29	1020372	4753148	52.08	693828	231409	3	7	0	134.9
SH-2A-2813-Day0-PLE	55	26	23	22	21	17	4760060	4749469	4741302	4735102	4724747	4583066	32	1022729	4754255	52.08	298839	201879	4	9	0	83.9
SH-3A-2813-Day0-PLE	58	23	20	19	19	15	4761428	4749347	4740964	4734764	4734764	4593083	29	1022729	4753465	52.08	412158	203736	4	8	0	90.1
SH-4A-2813-Day1-PLE	72	25	22	21	20	16	4767701	4750284	4741505	4735305	4724965	4588844	28	846730	4752747	52.08	412158	201879	4	8	0	120.4
SH-4B-2813-Day1-PLE	77	32	26	25	23	19	4766958	4749778	4735749	4729549	4697920	4561799	39	841884	4755206	52.09	297695	177289	5	11	0	100
SH-5A-2813-Day1-PLE	60	24	20	19	18	15	4762617	4750029	4740779	4734579	4724261	4628377	29	842379	4753816	52.08	412026	203736	4	8	0	80.5
SH-5B-2813-Day1-PLE	73	31	26	24	23	20	4763504	4748125	4733212	4721854	4710265	4614381	36	842639	4752241	52.08	267183	177838	6	11	0	107.9
SH-6A-2813-Day1-PLE	71	26	23	22	21	17	4764065	4746308	4737401	4731201	4720855	4579174	35	1038312	4753111	52.08	298839	189740	4	9	0	161
SH-6B-2813-Day1-PLE	71	25	21	20	18	15	4764390	4748495	4739663	4733463	4711366	4615482	28	1274192	4750958	52.09	439772	201879	3	7	0	126.3
SH-7A-2813-Day7-PLE	141	31	25	23	21	16	4807193	4763333	4747203	4734814	4713011	4547837	37	1022658	4767762	52.08	412162	203736	4	8	0	81.2
SH-7B-2813-Day7-PLE	122	32	26	24	23	17	4797892	4760327	4742867	4730478	4720128	4525592	50	816219	4772302	52.06	412162	177432	4	9	0	91.9
SH-8A0.5-2813-Day7-PLE	207	50	41	39	33	26	4817510	4759400	4738457	4726068	4638964	4392229	67	613224	4769414	52.04	202154	107458	8	15	0
SH-8A-2813-Day7-PLE	74	29	24	22	21	16	4778049	4763082	4747648	4735259	4724941	4545063	34	1022658	4766694	52.08	412096	203736	4	8	0	115.8
SH-8B-2813-Day7-PLE	160	27	22	20	19	15	4820219	4762557	4747510	4735121	4724766	4583264	56	1022658	4780571	52.03	412162	231409	4	8	0	95.2
SH-9A-2813-Day7-PLE	161	30	25	23	22	17	4815813	4763013	4747524	4735135	4724775	4552571	43	844981	4771156	52.07	298840	201877	5	9	0	102.9
SH-9B-2813-Day7-PLE	312	28	24	22	21	17	4890177	4760394	4746692	4734303	4723953	4582451	96	725158	4802911	51.97	298840	203736	5	10	0	148.4
SH-10A-2813-Day14-PLE	62	29	22	20	19	15	4772724	4762221	4743759	4731370	4721020	4579518	34	1022658	4765833	52.07	412162	231409	4	8	0	57.5
SH-10B-2813-Day14-PLE	96	28	24	21	21	17	4784646	4757597	4743895	4722024	4722024	4580522	40	842693	4765920	52.09	298840	203736	5	9	0	234.5
SH-11A-2813-Day14-PLE	61	26	21	19	18	14	4774760	4763166	4747935	4735546	4725191	4583689	31	1022658	4766743	52.08	694940	231409	3	7	0	97.4
SH-11B-2813-Day14-PLE	92	31	25	23	21	16	4785071	4761810	4744860	4732471	4710535	4528797	37	842301	4766157	52.08	412162	201877	4	8	0	172.4
SH-12A-2813-Day14-PLE	67	27	21	19	18	14	4776999	4763237	4747244	4734855	4724505	4583003	31	1022658	4766326	52.08	694159	231409	3	7	0	97.2
SH-12B-2813-Day14-PLE	68	31	24	22	21	17	4774030	4761105	4742745	4730356	4720038	4584096	37	847039	4765675	52.09	399642	201877	4	8	0	99.8
SH-13A-2813-Day0-BHI	70	26	22	21	20	15	4768174	4751647	4741318	4735118	4724763	4542845	34	1022729	4757199	52.08	693828	201879	3	7	0	98.1
SH-13B-2813-Day0-BHI	76	35	28	26	25	20	4761278	4747087	4733184	4719617	4709322	4529352	39	639621	4750291	52.09	287717	177588	6	12	0	92
SH-14A-2813-Day0-BHI	65	26	22	21	20	15	4762882	4749562	4740656	4734456	4724101	4542183	31	1022728	4753439	52.08	693828	201879	3	7	0	85.3
SH-14B-2813-Day0-BHI	60	25	21	20	20	16	4761802	4749420	4738829	4732629	4732629	4590948	30	842683	4753047	52.08	412158	201879	4	9	0	104.6
SH-15A-2813-Day0-BHI	53	25	20	19	18	14	4761668	4752286	4741283	4735083	4724733	4583052	30	1022729	4755896	52.08	693828	231409	3	7	0	91.1
SH-15B-2813-Day0-BHI	79	37	32	30	29	25	4764218	4748777	4738133	4725804	4715473	4579921	45	639585	4754484	52.08	203596	144965	7	13	0	102.7
SH-16ABPW-2813-Day1-BHI	54	27	22	20	19	15	4771721	4763012	4746822	4734433	4724104	4582602	31	842301	4766101	52.08	412162	203736	4	8	0	121.8
SH-16BBPW-2813-Day1-BHI	70	29	24	22	21	17	4777769	4763917	4747624	4735235	4724663	4583161	33	842556	4767006	52.08	298840	201877	5	10	0	119.7
SH-17ABPW-2813-Day1-BHI	72	28	22	20	19	15	4777248	4762342	4746491	4734102	4723757	4582255	33	841899	4766159	52.08	412162	203736	4	8	0	118.5
SH-17BBPW-2813-Day1-BHI	85	52	45	41	34	28	4772506	4762005	4739414	4713771	4604952	4426803	58	494585	4766173	52.08	190436	103828	9	17	0	48.4
SH-18ABPW-2813-Day1-BHI	65	29	24	21	20	16	4774166	4761947	4746773	4726874	4716550	4575048	34	844738	4765768	52.08	412162	203736	4	8	0	71.6
SH-18BBPW-2813-Day1-BHI	80	45	37	35	31	23	4772948	4761124	4740611	4728222	4672437	4417472	50	839557	4764969	52.08	203725	148041	7	14	0	62.2
SH-19A0.5-2813-Day7-BHI	100	36	31	29	26	20	4774164	4757476	4742363	4730043	4681377	4460904	42	772881	4761589	52.07	235237	160867	5	11	0	69
SH-19A-2813-Day7-BHI	85	45	38	34	31	27	4769684	4753895	4735720	4705833	4658508	4517007	55	765600	4761128	52.1	214722	112632	8	15	0	65.9
SH-19B-2813-Day7-BHI	83	47	39	36	31	25	4772705	4760898	4741093	4721371	4635044	4415566	51	509532	4764062	52.09	214381	138862	8	14	0	67.9
SH-20A-2813-Day7-BHI	74	36	30	27	24	19	4771445	4759184	4742107	4721464	4673684	4490135	42	847054	4763464	52.09	359015	178674	4	9	0	56.8
SH-20B-2813-Day7-BHI	65	31	26	23	22	16	4775285	4762849	4747725	4725917	4715579	4494061	36	841898	4766917	52.08	298840	191047	5	9	0	99.6
SH-21A-2813-Day7-BHI	74	30	24	22	21	17	4775140	4759905	4742091	4729702	4719373	4583431	36	911295	4764523	52.08	362808	177858	4	9	0	105.8
SH-21B-2813-Day7-BHI	83	32	26	24	23	18	4779007	4759525	4741945	4729556	4719255	4537516	39	864830	4764505	52.08	363273	161727	4	10	0	118.9
SH-22A0.5-2813-Day14-BHI	174	107	89	76	62	38	4767749	4750718	4703813	4609325	4374725	3563560	116	385823	4757297	52.09	81418	49242	20	39	0	28.5
SH-22A-2813-Day14-BHI	59	26	21	19	18	14	4774077	4763326	4748095	4735706	4725336	4583834	31	1022658	4766903	52.08	694940	231409	3	7	0	114.6
SH-22B-2813-Day14-BHI	90	32	24	22	21	17	4782280	4760489	4739076	4726687	4716332	4574830	38	864830	4764889	52.08	363273	201877	4	9	0	115
SH-23A-2813-Day14-BHI	55	27	22	20	19	15	4771909	4763184	4747953	4735564	4725199	4583697	32	752457	4766761	52.08	412162	231409	4	8	0	120.6
SH-23B-2813-Day14-BHI	270	28	23	21	20	16	4869082	4761620	4746819	4734430	4724101	4582599	79	845557	4793612	52	298840	203736	5	9	0	103.8
SH-24A-2813-Day14-BHI	59	27	22	20	19	15	4773809	4762476	4747530	4735141	4724781	4583279	33	1022658	4766961	52.08	412096	231409	4	8	0	124.6
SH-24B-2813-Day14-BHI	100	40	32	29	26	18	4784404	4762208	4741091	4719189	4677788	4371618	46	842529	4766608	52.08	248767	171303	5	11	0	137.3
