# Supplementary material for: Hotspot mutations and ColE1 plasmids contribute to the fitness of Salmonella Heidelberg in poultry litter
Source: PLoS One. 2018 Aug 31;13(8):e0202286. doi: 10.1371/journal.pone.0202286 (PMC6118388; doi:10.1371/journal.pone.0202286)
Supplement: S2 File — (XLSX) [file pone.0202286.s020.xlsx]

## Sheet: WGS_Quality assessment
Strain ID	Coverage	# contigs (>= 0 bp)	# contigs (>= 1000 bp)	# contigs (>= 5000 bp)	# contigs (>= 10000 bp)	# contigs (>= 25000 bp)	# contigs (>= 50000 bp)	Total length (>= 0 bp)	Total length (>= 1000 bp)	Total length (>= 5000 bp)	Total length (>= 10000 bp)	Total length (>= 25000 bp)	Total length (>= 50000 bp)	# contigs	Largest contig	Total length	GC (%)	N50	N75	L50	L75	# N's per 100 kbp
SH-Ancestral-116	119.8	55	25	20	18	18	14	4773141	4763317	4748086	4735697	4735697	4594195	30	1022658	4766894	52.08	694940	231409	3	7	0
SH-25A-116-Day0-PLE	100.375	71	33	27	24	23	19	4774266	4760906	4743773	4723976	4713621	4577679	39	756533	4765672	52.08	362963	178589	5	10	0
SH-25B-116-Day0-PLE	151.832	90	30	24	22	21	17	4784643	4762617	4744958	4732569	4722194	4580692	34	842338	4765706	52.08	412162	201877	4	9	0
SH-26A-116-Day0-PLE	89.9127	82	42	36	32	27	21	4772939	4759607	4741811	4713003	4633253	4460853	47	841774	4763405	52.09	231409	138510	6	12	0
SH-26B-116-Day0-PLE	88.9651	66	27	22	19	19	15	4774733	4761634	4745341	4723055	4723055	4581553	31	1228058	4764723	52.08	412096	203736	3	7	0
SH-27A-116-Day0-PLE	100.876	89	39	30	27	25	21	4774782	4755736	4734370	4714880	4685266	4549199	45	846749	4760305	52.1	262665	138621	5	11	0
SH-27B-116-Day0-PLE	107.099	119	29	24	22	21	16	4796796	4760759	4744466	4732077	4721748	4540009	36	1228523	4766026	52.08	412162	178948	3	8	0
SH-28B-116-Day1-PLE	69.7188	64	29	23	21	20	16	4775574	4763392	4745697	4733308	4723050	4581548	33	843798	4766437	52.08	412096	220799	5	9	0
SH-29B-116-Day1-PLE	81.8805	67	28	23	21	20	16	4775179	4762273	4746221	4733832	4723407	4581905	32	1228523	4765362	52.08	412096	201877	3	8	0
SH-30B-116-Day1-PLE	67.1788	75	37	29	27	26	21	4771716	4757311	4734346	4721957	4711624	4526524	46	835733	4763960	52.09	231409	161630	5	12	0
SH-31A0.5-116-Day7-PLE	37.3	131	68	56	53	43	32	4769329	4754074	4722275	4700317	4548852	4183114	73	417616	4757768	52.08	144780	81404	11	23	0
SH-31A-116-Day7-PLE	112.041	568	27	21	19	18	15	4991370	4762127	4744260	4731871	4721428	4625723	49	1274523	4776780	52.06	439769	201877	3	7	0
SH-31B-116-Day7-PLE	91.9037	95	55	45	41	33	29	4769285	4755205	4731568	4702260	4578717	4450119	63	397699	4761139	52.1	201877	109516	10	18	0
SH-32A-116-Day7-PLE	74.1748	91	41	30	27	23	21	4777322	4758865	4731164	4711405	4658071	4593895	47	835289	4763459	52.09	297692	177063	5	10	0
SH-32B-116-Day7-PLE	115.909	79	42	33	28	25	21	4773469	4761085	4737083	4701670	4663118	4524775	47	752522	4764707	52.08	231409	168846	6	12	0
SH-33A0.5-116-Day7-PLE	110.4	102	38	33	31	28	24	4772031	4755284	4740171	4727851	4679169	4537936	46	772881	4760893	52.07	215030	106396	6	13	0
SH-33A-116-Day7-PLE	165.599	74	29	24	22	21	17	4777362	4761719	4746488	4734099	4723744	4582242	34	844010	4765331	52.08	412162	201877	4	9	0
SH-33B-116-Day7-PLE	104.237	74	36	30	28	27	21	4774780	4761137	4743571	4731182	4720848	4503718	42	840303	4765940	52.08	238663	163609	6	12	0
SH-36A0.5-116-Day14-PLE	136.287	79	27	22	20	19	15	4782109	4762600	4747505	4735116	4724762	4583260	32	1022658	4766212	52.08	412162	231409	4	8	0
SH-36B0.5-116-Day14-PLE	55.4	78	39	33	30	28	24	4773158	4760299	4743157	4723283	4701512	4569230	43	533255	4763496	52.09	223680	154186	7	13	0
SH-37A-116-Day0-BHI	48.4	85	47	37	34	31	24	4770274	4757048	4732502	4712648	4662454	4422920	53	585406	4761522	52.1	208046	138862	7	14	0
SH-37B-116-Day0-BHI	62.4	67	32	24	20	19	16	4772559	4761488	4742817	4715872	4705623	4609918	35	839760	4764120	52.08	475967	231405	4	8	0
SH-38A-116-Day0-BHI	36.5	103	65	54	48	41	30	4767820	4753088	4726852	4681259	4571185	4160426	75	371785	4760694	52.1	148595	89953	11	21	0
SH-38B-116-Day0-BHI	75.8	67	33	27	24	23	19	4773943	4763277	4746281	4724061	4713778	4572276	36	1051665	4765698	52.08	297683	170619	4	10	0
SH-39A-116-Day0-BHI	68.9	88	48	40	36	34	27	4772629	4758889	4738768	4709018	4684514	4446169	54	491060	4763708	52.09	177922	111610	7	15	0
SH-39B-116-Day0-BHI	75.4	55	26	20	18	17	14	4770546	4762047	4744925	4732536	4722227	4626522	29	867975	4764582	52.08	841755	231405	3	6	0
SH-40BBPW-116-Day1-BHI	43	68	34	27	24	23	18	4771119	4760832	4742447	4721791	4711498	4541045	38	838830	4763865	52.08	412096	189245	4	9	0
SH-41BBPW-116-Day1-BHI	115.1	70	30	24	22	21	16	4775224	4761227	4745234	4732845	4722402	4542430	36	1022658	4765627	52.08	363273	203736	4	8	0
SH-42BBPW-116-Day1-BHI	123.5	75	27	22	20	19	15	4778940	4762119	4746253	4733874	4723633	4582131	32	1228523	4765790	52.08	412162	203736	3	7	0
SH-43A-116-Day7-BHI	126.9	71	27	22	20	19	15	4777267	4762147	4746281	4733892	4723552	4582050	31	1228523	4765236	52.08	412096	203736	3	7	0
SH-43B-116-Day7-BHI	121.2	73	29	24	22	21	17	4777023	4761482	4746407	4734018	4723663	4582161	35	843948	4765994	52.08	298840	201877	5	10	0
SH-44A-116-Day7-BHI	155.9	75	29	23	21	20	16	4779396	4763099	4746969	4734580	4724205	4588138	32	847067	4765562	52.08	412162	201877	4	8	0
SH-44B-116-Day7-BHI	152.2	64	27	22	20	19	15	4771487	4759369	4743583	4731194	4720865	4584923	31	911295	4762340	52.09	412162	201877	4	8	0
SH-45A-116-Day7-BHI	149.9	74	29	24	22	21	17	4776803	4760669	4744376	4731987	4721637	4580135	35	864830	4765069	52.08	362808	201877	4	9	0
SH-45B-116-Day7-BHI	96.7	63	28	21	19	18	14	4773284	4762498	4742175	4729786	4719477	4583581	31	1340900	4764930	52.08	427949	231404	3	6	0
SH-46ABPW-116-Day14-BHI	115.9	86	38	33	31	29	23	4777588	4760828	4745148	4732759	4707553	4502864	44	444808	4765441	52.08	298840	161727	7	13	0
SH-46BBPW-116-Day14-BHI	137.2	62	27	21	19	18	14	4773742	4762546	4746416	4734027	4723728	4582226	31	1022531	4765635	52.08	694159	231409	3	7	0
SH-47ABPW-116-Day14-BHI	68.4	92	50	41	37	32	27	4768577	4753105	4728014	4698941	4626303	4463798	58	847032	4759356	52.11	190989	127497	8	15	0
SH-47BBPW-116-Day14-BHI	110.1	70	28	22	20	19	15	4778180	4762089	4745536	4733147	4722853	4581351	34	842512	4766386	52.08	412162	203736	4	8	0
