# Supplementary material for: Hotspot mutations and ColE1 plasmids contribute to the fitness of Salmonella Heidelberg in poultry litter
Source: PLoS One. 2018 Aug 31;13(8):e0202286. doi: 10.1371/journal.pone.0202286 (PMC6118388; doi:10.1371/journal.pone.0202286)
Supplement: S3 File — (XLSX) [file pone.0202286.s021.xlsx]

## Sheet: Technician 2 Readings
Strain ID/Name	Kanamycin	Neomycin	Tobramycin	Gentamicin	Fosfomycin	Netilmicin
Pseudomonas aeruginosa (ATCC 27853)	0	0.8	2.2	2	3	2
Escherichia coli (ATCC 25922)	2.3	2.3	2.3	2.4	2.5	2.8
SH-Ancestral-2813	2.5	2.5	2.3	2.6	2.6	3
SH-1A-2813-Day0-PLE	2.5	2.5	2.3	2.6	2.7	2.8
SH-1B-2813-Day0-PLE	2.6	2.7	2.4	2.55	2.5	2.8
SH-2A-2813-Day0-PLE	2.5	2.4	2.4	2.6	2.6	2.9
SH-2B-2813-Day0-PLE	2.5	2.5	2.3	2.7	2.8	2.8
SH-3A-2813-Day0-PLE	2.5	2.5	2.3	2.6	2.6	2.9
SH-3B-2813-Day0-PLE	2.55	2.5	2.35	2.7	2.7	2.9
SH-10A-2813-Day14-PLE	2.4	2.35	2.2	2.45	2.35	2.7
SH-10B-2813-Day14-PLE	2.4	2.35	2.1	2.6	2.55	2.9
SH-11A-2813-Day14-PLE	2.45	2.4	2.25	2.45	2.6	3
SH-11B-2813-Day14-PLE	2.5	2.5	2.4	2.5	2.6	2.9
SH-12A-2813-Day14-PLE	2.5	2.4	2.35	2.45	2.4	2.8
SH-12B-2813-Day14-PLE	2.3	2.4	2.4	2.5	2.4	2.8
SH-13A-2813-Day0-BHI	2.7	2.5	2.5	2.65	2.65	2.9
SH-13B-2813-Day0-BHI	2.6	2.5	2.4	2.6	2.8	3
SH-14A-2813-Day0-BHI	2.45	2.45	2.4	2.6	2.8	2.9
SH-14B-2813-Day0-BHI	2.65	2.5	2.4	2.6	2.8	2.95
SH-15A-2813-Day0-BHI	2.7	2.5	2.35	2.6	2.7	2.8
SH-15B-2813-Day0-BHI	2.5	2.55	2.4	2.6	2.55	2.9
SH-22A0.5-2813-Day14-BHI	2.35	2.4	2.2	2.5	2.35	2.8
SH-22B0.5-2813-Day14-BHI	2.4	2.45	2.2	2.55	2.4	2.9
SH-22A-2813-Day14-BHI	2.4	2.6	2.2	2.6	2.4	2.8
SH-22B-2813-Day14-BHI	2.4	2.45	2.2	2.6	2.45	2.8
SH-23A-2813-Day14-BHI	2.35	2.4	2.2	2.5	2.5	2.9
SH-23B-2813-Day14-BHI	2.35	2.45	2.2	2.5	2.5	2.8
SH-24A-2813-Day14-BHI	2.45	2.4	2.25	2.55	2.45	2.9
SH-24B-2813-Day14-BHI	2.4	2.5	2.2	2.5	2.3	2.8
SH-Ancestral-116	2.4	2.4	2.2	2.5	2.6	-
SH-25A-116-Day0-PLE	2.4	2.4	2.1	2.5	2.3	2.7
SH-25B-116-Day0-PLE	2.4	2.4	2.3	2.5	2.4	2.8
SH-26B-116-Day0-PLE	2.4	2.4	2.2	2.4	2.4	2.9
SH-26C-116-Day0-PLE	2.4	2.45	2.2	2.5	2.5	2.8
SH-27A-116-Day0-PLE	2.3	2.45	2.1	2.5	2.4	2.8
SH-27B-116-Day0-PLE	2.3	2.5	2.2	2.6	2.5	2.8
SH-36A0.5-116-Day14-PLE	2.35	2.4	2.2	2.5	2.4	2.9
SH-36B0.5-116-Day14-PLE	2.5	2.5	2.1	2.5	2.4	2.9
SH-36ABPW-116-Day14-PLE	2.4	2.3	2.1	2.5	2.4	2.8
SH-37A-116-Day0-BHI	2.4	2.4	2.2	2.6	2.3	2.9
SH-37B-116-Day0-BHI	2.4	2.4	2.2	2.5	2.4	2.9
SH-38A-116-Day0-BHI	2.4	2.4	2.2	2.5	2.4	2.85
SH-38B-116-Day0-BHI	2.4	2.4	2.2	2.5	2.4	2.8
SH-39A-116-Day0-BHI	2.3	2.4	2.2	2.5	2.3	2.8
SH-39B-116-Day0-BHI	2.34	2.5	2.15	2.6	2.4	2.85
SH-46ABPW-116-Day14-BHI	2.4	2.5	2.2	2.4	2.35	2.9
SH-46BBPW-116-Day14-BHI	2.4	2.4	2.2	2.5	2.4	2.9
SH-36A0.5-116-Day14-PLE-TOB1	2.4	2.4	2.2	2.5	2.3	2.9
SH-36A0.5-116-Day14-PLE-TOB2	2.5	2.5	2.2	2.5	2.5	3
SH-36A0.5-116-Day14-PLE-TOB3	2.4	2.3	2.1	2.45	2.4	2.8
SH-36A0.5-116-Day14-PLE-TOB4	2.4	2.4	2.2	2.5	2.5	3
SH-36A0.5-116-Day14-PLE-TOB5	2.4	2.5	2.2	2.5	2.5	2.9
SH-36A0.5-116-Day14-PLE-KAN3	2.45	2.5	2.2	2.5	2.4	2.7
SH-36A0.5-116-Day14-PLE-KAN4	2.4	2.5	2.1	2.3	2.2	2.85
SH-36A0.5-116-Day14-PLE-NEO1	2.3	2.4	2.2	2.5	2.5	2.8
SH-36A0.5-116-Day14-PLE-FOS1	2.25	2.3	2	2.4	2.2	2.8

## Sheet: Technician 1 Readings
Strain ID/Name	Kanamycin	Neomycin	Tobramycin	Gentamicin	Fosfomycin	Netilmicin
Pseudomonas aeruginosa (ATCC 27853)	0	0.8	2.2	1.95	2.8	1.95
Escherichia coli (ATCC 25922)	2.25	2.15	2.3	2.45	2.5	2.8
SH-Ancestral-2813	2.6	2.55	2.4	3	2.6	2.7
SH-1A-2813-Day0-PLE	2.5	2.7	2.3	2.55	2.6	2.9
SH-1B-2813-Day0-PLE	2.55	2.5	2.35	2.6	2.5	2.75
SH-2A-2813-Day0-PLE	2.6	2.4	2.4	2.6	2.55	2.8
SH-2B-2813-Day0-PLE	2.5	2.6	2.3	2.65	2.6	2.8
SH-3A-2813-Day0-PLE	2.55	2.55	2.35	2.65	2.6	2.9
SH-3B-2813-Day0-PLE	2.5	2.6	2.4	2.6	2.85	2.85
SH-10A-2813-Day14-PLE	2.3	2.3	2.2	2.45	2.5	2.75
SH-10B-2813-Day14-PLE	2.45	2.35	2.15	2.5	2.6	2.95
SH-11A-2813-Day14-PLE	2.4	2.4	2.3	2.5	2.55	2.9
SH-11B-2813-Day14-PLE	2.55	2.5	2.4	2.5	2.55	2.95
SH-12A-2813-Day14-PLE	2.35	2.4	2.25	2.55	2.4	2.7
SH-12B-2813-Day14-PLE	2.25	2.3	2.15	2.6	2.4	2.8
SH-13A-2813-Day0-BHI	2.55	2.5	2.35	2.6	2.6	2.9
SH-13B-2813-Day0-BHI	2.55	2.55	2.3	2.65	2.8	2.9
SH-14A-2813-Day0-BHI	2.5	2.45	2.4	2.8	2.75	2.95
SH-14B-2813-Day0-BHI	2.6	2.6	2.4	2.6	2.75	3.1
SH-15A-2813-Day0-BHI	2.75	2.55	2.35	2.55	2.65	2.9
SH-15B-2813-Day0-BHI	2.55	2.6	2.4	2.6	2.55	2.85
SH-22A0.5-2813-Day14-BHI	2.5	2.45	2.2	2.55	2.45	2.9
SH-22B0.5-2813-Day14-BHI	2.4	2.5	2.2	2.6	2.5	3
SH-22A-2813-Day14-BHI	2.6	2.45	2.2	2.6	2.55	2.85
SH-22B-2813-Day14-BHI	2.45	2.45	2.2	2.6	2.5	2.95
SH-23A-2813-Day14-BHI	2.4	2.5	2.25	2.55	2.4	2.8
SH-23B-2813-Day14-BHI	2.45	2.5	2.2	2.55	2.4	2.8
SH-24A-2813-Day14-BHI	2.5	2.6	2.3	2.55	2.4	2.8
SH-24B-2813-Day14-BHI	2.4	2.65	2.15	2.5	2.35	2.8
SH-Ancestral-116	2.2	2.3	2.15	2.5	2.5	-
SH-25A-116-Day0-PLE	2.2	2.3	1.95	2.5	2.2	2.8
SH-25B-116-Day0-PLE	2.3	2.3	2.1	2.5	2.4	2.9
SH-26B-116-Day0-PLE	2.2	2.25	2.15	2.45	2.3	2.75
SH-26C-116-Day0-PLE	2.3	2.45	2.2	2.5	2.4	2.75
SH-27A-116-Day0-PLE	2.3	2.4	2	2.45	2.35	2.7
SH-27B-116-Day0-PLE	2.25	2.4	2.2	2.5	2.45	2.8
SH-36A0.5-116-Day14-PLE	2.25	2.35	2.05	2.4	2.3	2.85
SH-36B0.5-116-Day14-PLE	2.5	2.45	2.1	2.45	2.5	2.85
SH-36ABPW-116-Day14-PLE	2.4	2.25	2.1	2.45	2.4	2.8
SH-37A-116-Day0-BHI	2.3	2.3	2.2	2.5	2.25	2.8
SH-37B-116-Day0-BHI	2.4	2.35	2.2	2.5	2.35	2.8
SH-38A-116-Day0-BHI	2.35	2.35	2.05	2.45	2.3	2.8
SH-38B-116-Day0-BHI	2.3	2.4	2.05	2.55	2.35	2.75
SH-39A-116-Day0-BHI	2.2	2.3	2.1	2.45	2.3	2.75
SH-39B-116-Day0-BHI	2.3	2.35	2.1	2.55	2.35	2.8
SH-46ABPW-116-Day14-BHI	2.4	2.35	2.15	2.45	2.4	2.85
SH-46BBPW-116-Day14-BHI	2.3	2.35	2.05	2.5	2.35	2.9
SH-36A0.5-116-Day14-PLE-TOB1	2.3	2.3	2.2	2.5	2.4	2.8
SH-36A0.5-116-Day14-PLE-TOB2	2.4	2.3	2.25	2.5	2.45	3
SH-36A0.5-116-Day14-PLE-TOB3	2.4	2.35	2.05	2.5	2.3	2.8
SH-36A0.5-116-Day14-PLE-TOB4	2.4	2.5	2.35	2.5	2.5	3
SH-36A0.5-116-Day14-PLE-TOB5	2.4	2.45	2.1	2.45	2.45	2.95
SH-36A0.5-116-Day14-PLE-KAN3	2.45	2.45	2.25	2.5	2.4	2.8
SH-36A0.5-116-Day14-PLE-KAN4	2.4	2.45	2.2	2.3	2.2	2.85
SH-36A0.5-116-Day14-PLE-NEO1	2.4	2.4	2.2	2.5	2.55	2.75
SH-36A0.5-116-Day14-PLE-FOS1	2.3	2.45	2.25	2.45	2.25	2.7

## Sheet: Average Readings
Strain ID/Name	Kanamycin	Neomycin	Tobramycin	Gentamicin	Fosfomycin	Netilmicin
Pseudomonas aeruginosa (ATCC 27853)	0.00±0%	0.78±0%	2.25±0%	1.97±0%	2.95±0%	-
Escherichia coli (ATCC 25922)	2.30±2%	2.23±3%	2.30±0%	2.42±1%	2.53±2%	-
SH-Ancestral-2813	2.55±3%	2.53±1%	2.35±3%	2.60±0%	2.60±0%	2.85±7%
SH-1A-2813-Day0-PLE	2.58±6%	2.60±4%	2.37±5%	2.60±2%	2.70±4%	2.87±2%
SH-1B-2813-Day0-PLE	2.58±1%	2.60±4%	2.37±1%	2.60±2%	2.53±2%	2.80±2%
SH-2A-2813-Day0-PLE	2.53±2%	2.43±2%	2.40±0%	2.60±0%	2.58±1%	2.87±2%
SH-2B-2813-Day0-PLE	2.48±1%	2.57±2%	2.30±0%	2.70±2%	2.75±5%	2.82±1%
SH-3A-2813-Day0-PLE	2.58±4%	2.55±2%	2.32±1%	2.63±1%	2.67±4%	2.92±1%
SH-3B-2813-Day0-PLE	2.55±2%	2.57±2%	2.38±1%	2.65±2%	2.83±4%	2.88±1%
SH-10A-2813-Day14-PLE	2.33±2%	2.35±2%	2.18±1%	2.40±4%	2.43±3%	2.70±2%
SH-10B-2813-Day14-PLE	2.45±2%	2.33±1%	2.15±2%	2.57±2%	2.62±3%	2.90±2%
SH-11A-2813-Day14-PLE	2.45±2%	2.45±4%	2.32±3%	2.50±2%	2.58±1%	2.93±2%
SH-11B-2813-Day14-PLE	2.55±2%	2.57±4%	2.37±2%	2.57±4%	2.60±2%	2.92±1%
SH-12A-2813-Day14-PLE	2.42±3%	2.43±2%	2.27±3%	2.50±2%	2.42±1%	2.80±4%
SH-12B-2813-Day14-PLE	2.28±1%	2.30±4%	2.23±6%	2.55±2%	2.43±2%	2.80±0%
SH-13A-2813-Day0-BHI	2.63±3%	2.53±2%	2.43±3%	2.58±3%	2.62±1%	2.87±2%
SH-13B-2813-Day0-BHI	2.58±1%	2.52±1%	2.32±3%	2.68±4%	2.83±2%	2.97±2%
SH-14A-2813-Day0-BHI	2.52±3%	2.47±1%	2.37±2%	2.67±4%	2.82±3%	2.92±1%
SH-14B-2813-Day0-BHI	2.62±1%	2.55±2%	2.45±4%	2.62±1%	2.75±2%	2.98±3%
SH-15A-2813-Day0-BHI	2.70±2%	2.52±1%	2.40±4%	2.60±2%	2.68±1%	2.83±2%
SH-15B-2813-Day0-BHI	2.52±1%	2.58±1%	2.43±2%	2.63±2%	2.57±1%	2.88±1%
SH-22A0.5-2813-Day14-BHI	2.42±3%	2.45±2%	2.23±3%	2.52±1%	2.40±2%	2.87±2%
SH-22B0.5-2813-Day14-BHI	2.37±2%	2.52±3%	2.23±3%	2.58±1%	2.50±4%	2.90±3%
SH-22A-2813-Day14-BHI	2.50±4%	2.55±3%	2.20±0%	2.60±0%	2.48±3%	2.82±1%
SH-22B-2813-Day14-BHI	2.42±1%	2.47±1%	2.22±1%	2.60±0%	2.52±3%	2.88±3%
SH-23A-2813-Day14-BHI	2.40±2%	2.50±4%	2.25±2%	2.52±1%	2.47±2%	2.83±2%
SH-23B-2813-Day14-BHI	2.42±2%	2.47±1%	2.20±0%	2.52±1%	2.48±3%	2.80±0%
SH-24A-2813-Day14-BHI	2.48±1%	2.50±4%	2.27±1%	2.53±1%	2.42±1%	2.87±2%
SH-24B-2813-Day14-BHI	2.40±0%	2.53±4%	2.18±1%	2.53±2%	2.35±2%	2.80±0%
SH-Ancestral-116	2.33±5%	2.35±2%	2.17±1%	2.57±4%	2.53±2%	-
SH-25A-116-Day0-PLE	2.32±4%	2.38±3%	2.05±3%	2.47±2%	2.27±2%	-
SH-25B-116-Day0-PLE	2.38±3%	2.37±2%	2.22±4%	2.50±0%	2.42±1%	-
SH-26B-116-Day0-PLE	2.30±4%	2.32±3%	2.15±2%	2.43±1%	2.35±2%	-
SH-26C-116-Day0-PLE	2.35±2%	2.48±2%	2.20±0%	2.50±0%	2.42±3%	-
SH-27A-116-Day0-PLE	2.30±0%	2.43±1%	2.08±3%	2.48±1%	2.40±2%	-
SH-27B-116-Day0-PLE	2.33±4%	2.47±2%	2.17±2%	2.55±2%	2.45±2%	-
SH-36A0.5-116-Day14-PLE	2.33±3%	2.38±1%	2.12±3%	2.45±2%	2.35±2%	-
SH-36B0.5-116-Day14-PLE	2.52±1%	2.50±2%	2.13±2%	2.47±1%	2.47±2%	-
SH-36ABPW-116-Day14-PLE	2.37±2%	2.32±3%	2.08±1%	2.50±2%	2.37±2%	-
SH-37A-116-Day0-BHI	2.33±2%	2.38±3%	2.20±0%	2.55±2%	2.30±2%	-
SH-37B-116-Day0-BHI	2.38±1%	2.40±2%	2.18±1%	2.50±0%	2.38±1%	-
SH-38A-116-Day0-BHI	2.33±3%	2.35±2%	2.13±3%	2.47±1%	2.35±2%	-
SH-38B-116-Day0-BHI	2.37±2%	2.42±1%	2.15±3%	2.52±1%	2.38±1%	-
SH-39A-116-Day0-BHI	2.28±3%	2.37±2%	2.13±2%	2.48±1%	2.30±0%	-
SH-39B-116-Day0-BHI	2.33±1%	2.38±4%	2.12±1%	2.53±2%	2.38±1%	-
SH-46ABPW-116-Day14-BHI	2.37±2%	2.42±3%	2.18±1%	2.42±1%	2.37±1%	-
SH-46BBPW-116-Day14-BHI	2.30±4%	2.35±2%	2.12±3%	2.47±2%	2.37±1%	-
SH-36A0.5-116-Day14-PLE-TOB1	2.35±3%	2.35±2%	2.20±0%	2.50±0%	2.35±2%	2.85±2%
SH-36A0.5-116-Day14-PLE-TOB2	2.45±3%	2.40±4%	2.23±1%	2.50±0%	2.48±1%	3.00±0%
SH-36A0.5-116-Day14-PLE-TOB3	2.40±0%	2.33±1%	2.08±1%	2.48±1%	2.35±2%	2.80±0%
SH-36A0.5-116-Day14-PLE-TOB4	2.40±0%	2.45±2%	2.28±3%	2.50±0%	2.50±0%	3.00±0%
SH-36A0.5-116-Day14-PLE-TOB5	2.40±0%	2.48±1%	2.15±2%	2.48±1%	2.48±1%	2.93±1%
SH-36A0.5-116-Day14-PLE-KAN3	2.45±0%	2.48±1%	2.23±1%	2.50±0%	2.40±0%	2.75±2%
SH-36A0.5-116-Day14-PLE-KAN4	2.40±0%	2.48±1%	2.15±2%	2.30±0%	2.20±0%	2.85±0%
SH-36A0.5-116-Day14-PLE-NEO1	2.35±3%	2.40±0%	2.20±0%	2.50±0%	2.53±1%	2.78±1%
SH-36A0.5-116-Day14-PLE-FOS1	2.28±2%	2.38±3%	2.13±6%	2.43±1%	2.23±1%	2.75±2%

## Sheet: Technician 3 Readings
Strain ID/Name	Kanamycin	Neomycin	Tobramycin	Gentamicin	Fosfomycin	Netilmicin
Pseudomonas aeruginosa (ATCC 27853)	0	0.75	2.35	1.95	3.05	2
Escherichia coli (ATCC 25922)	2.35	2.25	2.3	2.4	2.6	2.75
SH-Ancestral-2813	-	-	-	-	-	-
SH-1A-2813-Day0-PLE	2.75	2.6	2.5	2.65	2.8	2.9
SH-1B-2813-Day0-PLE	2.6	2.6	2.35	2.65	2.6	2.85
SH-2A-2813-Day0-PLE	2.5	2.5	2.4	2.6	2.6	2.9
SH-2B-2813-Day0-PLE	2.45	2.6	2.3	2.75	2.85	2.85
SH-3A-2813-Day0-PLE	2.7	2.6	2.3	2.65	2.8	2.95
SH-3B-2813-Day0-PLE	2.6	2.6	2.4	2.65	2.95	2.9
SH-10A-2813-Day14-PLE	2.3	2.4	2.15	2.3	2.45	2.65
SH-10B-2813-Day14-PLE	2.5	2.3	2.2	2.6	2.7	2.85
SH-11A-2813-Day14-PLE	2.5	2.55	2.4	2.55	2.6	2.9
SH-11B-2813-Day14-PLE	2.6	2.7	2.3	2.7	2.65	2.9
SH-12A-2813-Day14-PLE	2.4	2.5	2.2	2.5	2.45	2.9
SH-12B-2813-Day14-PLE	2.3	2.2	2.15	2.55	2.5	2.8
SH-13A-2813-Day0-BHI	2.65	2.6	2.45	2.5	2.6	2.8
SH-13B-2813-Day0-BHI	2.6	2.5	2.25	2.8	2.9	3
SH-14A-2813-Day0-BHI	2.6	2.5	2.3	2.6	2.9	2.9
SH-14B-2813-Day0-BHI	2.6	2.55	2.55	2.65	2.7	2.9
SH-15A-2813-Day0-BHI	2.65	2.5	2.5	2.65	2.7	2.8
SH-15B-2813-Day0-BHI	2.5	2.6	2.5	2.7	2.6	2.9
SH-22A0.5-2813-Day14-BHI	2.4	2.5	2.3	2.5	2.4	2.9
SH-22B0.5-2813-Day14-BHI	2.3	2.6	2.3	2.6	2.6	2.8
SH-22A-2813-Day14-BHI	2.5	2.6	2.2	2.6	2.5	2.8
SH-22B-2813-Day14-BHI	2.4	2.5	2.25	2.6	2.6	2.9
SH-23A-2813-Day14-BHI	2.45	2.6	2.3	2.5	2.5	2.8
SH-23B-2813-Day14-BHI	2.45	2.45	2.2	2.5	2.55	2.8
SH-24A-2813-Day14-BHI	2.5	2.5	2.25	2.5	2.4	2.9
SH-24B-2813-Day14-BHI	2.4	2.45	2.2	2.6	2.4	2.8
SH-Ancestral-116	2.4	2.35	2.15	2.7	2.5	-
SH-25A-116-Day0-PLE	2.35	2.45	2.1	2.4	2.3	2.7
SH-25B-116-Day0-PLE	2.45	2.4	2.25	2.5	2.45	2.8
SH-26B-116-Day0-PLE	2.3	2.3	2.1	2.45	2.35	2.8
SH-26C-116-Day0-PLE	2.35	2.55	2.2	2.5	2.35	2.65
SH-27A-116-Day0-PLE	2.3	2.45	2.15	2.5	2.45	2.75
SH-27B-116-Day0-PLE	2.45	2.5	2.1	2.55	2.4	2.9
SH-36A0.5-116-Day14-PLE	2.4	2.4	2.1	2.45	2.35	2.95
SH-36B0.5-116-Day14-PLE	2.55	2.55	2.2	2.45	2.5	2.9
SH-36ABPW-116-Day14-PLE	2.3	2.4	2.05	2.55	2.3	2.75
SH-37A-116-Day0-BHI	2.3	2.45	2.2	2.55	2.35	2.85
SH-37B-116-Day0-BHI	2.35	2.45	2.15	2.5	2.4	2.8
SH-38A-116-Day0-BHI	2.25	2.3	2.15	2.45	2.35	2.8
SH-38B-116-Day0-BHI	2.4	2.45	2.2	2.5	2.4	2.8
SH-39A-116-Day0-BHI	2.35	2.4	2.1	2.5	2.3	2.8
SH-39B-116-Day0-BHI	2.35	2.3	2.1	2.45	2.4	2.85
SH-46ABPW-116-Day14-BHI	2.3	2.4	2.2	2.4	2.35	2.95
SH-46BBPW-116-Day14-BHI	2.2	2.3	2.1	2.4	2.35	2.95
SH-36A0.5-116-Day14-PLE-TOB1	-	-	-	-	-	-
SH-36A0.5-116-Day14-PLE-TOB2	-	-	-	-	-	-
SH-36A0.5-116-Day14-PLE-TOB3	-	-	-	-	-	-
SH-36A0.5-116-Day14-PLE-TOB4	-	-	-	-	-	-
SH-36A0.5-116-Day14-PLE-TOB5	-	-	-	-	-	-
SH-36A0.5-116-Day14-PLE-KAN3	-	-	-	-	-	-
SH-36A0.5-116-Day14-PLE-KAN4	-	-	-	-	-	-
SH-36A0.5-116-Day14-PLE-NEO1	-	-	-	-	-	-
SH-36A0.5-116-Day14-PLE-FOS1	-	-	-	-	-	-
